# Supplementary material for: Crystal structure of 6,6,12,12-tetra­chloro­tri­cyclo­[8.2.0.04,7]dodecane-5,11-dione
Source: Acta Crystallogr E Crystallogr Commun. 2015 Aug 6;71(Pt 9):1000–2. doi: 10.1107/S2056989015014383 (PMC4555426; doi:10.1107/S2056989015014383)
Supplement: Supplementary file 1 [file e-71-01000-sup1.cif]

##############################################################################
#                                                                            #
# This CIF contains the data in a paper accepted for publication in          #
# Acta Crystallographica Section E. It conforms to the requirements of       #
# Notes for Authors for Acta Crystallographica Section E, and has been       #
# peer reviewed under the auspices of the IUCr Commission on Journals.       #
#                                                                            #
# Full details of the Crystallographic Information File format               #
# are given in the paper "The Crystallographic Information File (CIF):       #
# a New Standard Archive File for Crystallography" by S. R. Hall, F. H.      #
# Allen and I. D. Brown [Acta Cryst. (1991), A47, 655-685].                  #
#                                                                            #
# The current version of the core CIF dictionary is obtainable from          #
# ftp://ftp.iucr.org/pub/cif_core.dic.                                       #
#                                                                            #
# Software is freely available for graphical display of the structure(s)     #
# in this CIF. For information consult the CIF software page                 #
# http://www.iucr.org/resources/cif/software.                                #
#                                                                            #
# This file may be used for bona fide research purposes within the           #
# scientific community so long as proper attribution is given to the journal # 
# article from which it was obtained.                                        #
#                                                                            #
##############################################################################
data_I
_database_code_depnum_ccdc_archive 'CCDC 1415865'
_audit_creation_method     SHELXL-97
_chemical_name_systematic
;
6,6,12,12-Tetrachlorotricyclo[8.2.0.0^4,7^]dodecane-5,11-dione
;
_chemical_name_common     ?
_chemical_formula_moiety     'C12 H12 Cl4 O2'
_chemical_formula_sum     'C12 H12 Cl4 O2'
_chemical_formula_iupac     'C12 H12 Cl4 O2'
_chemical_formula_weight     330.02
_chemical_melting_point     ?
_symmetry_cell_setting     monoclinic
_symmetry_space_group_name_H-M     'P 21/c'
_symmetry_space_group_name_Hall     '-P 2ybc'
loop_
    _symmetry_equiv_pos_as_xyz
    'x, y, z'
    '-x, y+1/2, -z+1/2'
    '-x, -y, -z'
    'x, -y-1/2, z-1/2'
_cell_length_a     10.9786(3)
_cell_length_b     10.9374(3)
_cell_length_c     23.5429(5)
_cell_angle_alpha     90.00
_cell_angle_beta     97.554(2)
_cell_angle_gamma     90.00
_cell_volume     2802.43(12)
_cell_formula_units_Z     8
_cell_measurement_reflns_used     9888
_cell_measurement_theta_min     3.21
_cell_measurement_theta_max     27.49
_cell_measurement_temperature     296(2)
_exptl_crystal_description     block
_exptl_crystal_colour     colorless
_exptl_crystal_size_max     0.11
_exptl_crystal_size_mid     0.10
_exptl_crystal_size_min     0.07
_exptl_crystal_density_diffrn     1.564
_exptl_crystal_density_meas     ?
_exptl_crystal_density_method     'not measured'
_exptl_crystal_F_000     1344
_exptl_absorpt_coefficient_mu     0.834
_exptl_absorpt_correction_type     multi-scan
_exptl_absorpt_process_details
;
(<i>SADABS</i>; Bruker, 2012)
;
_exptl_absorpt_correction_T_min     0.901
_exptl_absorpt_correction_T_max     0.933
_exptl_special_details
;
;
_diffrn_ambient_temperature     296(2)
_diffrn_radiation_type     MoK\a
_diffrn_radiation_wavelength     0.71073
_diffrn_radiation_source     'fine-focus sealed tube'
_diffrn_radiation_monochromator     graphite
_diffrn_measurement_device_type     'Bruker Kappa APEXII CCD area-detector'
_diffrn_measurement_method     '\f and \w scans'
_diffrn_detector_area_resol_mean     ?
_diffrn_reflns_number     64865
_diffrn_reflns_av_R_equivalents     0.0685
_diffrn_reflns_av_sigmaI/netI     0.0441
_diffrn_reflns_theta_min     3.03
_diffrn_reflns_theta_max     28.36
_diffrn_reflns_theta_full     28.36
_diffrn_measured_fraction_theta_max     0.996
_diffrn_measured_fraction_theta_full     0.996
_diffrn_reflns_limit_h_min     -14
_diffrn_reflns_limit_h_max     13
_diffrn_reflns_limit_k_min     -14
_diffrn_reflns_limit_k_max     14
_diffrn_reflns_limit_l_min     -31
_diffrn_reflns_limit_l_max     31
_diffrn_standards_number     ?
_diffrn_standards_interval_count     ?
_diffrn_standards_interval_time     ?
_diffrn_standards_decay_%     ?
_refine_special_details
;
 Refinement of F^2^ against ALL reflections.  The weighted R-factor wR and
 goodness of fit S are based on F^2^, conventional R-factors R are based
 on F, with F set to zero for negative F^2^. The threshold expression of
 F^2^ > 2sigma(F^2^) is used only for calculating R-factors(gt) etc. and is
 not relevant to the choice of reflections for refinement.  R-factors based
 on F^2^ are statistically about twice as large as those based on F, and R-
 factors based on ALL data will be even larger.
;
_reflns_number_total     6994
_reflns_number_gt     4542
_reflns_threshold_expression     I>2\s(I)
_refine_ls_structure_factor_coef     Fsqd
_refine_ls_matrix_type     full
_refine_ls_R_factor_all     0.1102
_refine_ls_R_factor_gt     0.0643
_refine_ls_wR_factor_gt     0.1160
_refine_ls_wR_factor_ref     0.1309
_refine_ls_goodness_of_fit_ref     1.104
_refine_ls_restrained_S_all     1.104
_refine_ls_number_reflns     6994
_refine_ls_number_parameters     325
_refine_ls_number_restraints     0
_refine_ls_hydrogen_treatment     constr
_refine_ls_weighting_scheme     calc
_refine_ls_weighting_details
         'calc w=1/[\s^2^(Fo^2^)+(0.0326P)^2^+3.8912P] where P=(Fo^2^+2Fc^2^)/3'
_atom_sites_solution_hydrogens     geom
_atom_sites_solution_primary     direct
_atom_sites_solution_secondary     difmap
_refine_ls_shift/su_max     0.001
_refine_ls_shift/su_mean     0.000
_refine_diff_density_max     0.697
_refine_diff_density_min     -0.544
_refine_ls_extinction_method     none
_refine_ls_extinction_coef     ?
loop_
    _atom_type_symbol
    _atom_type_description
    _atom_type_scat_dispersion_real
    _atom_type_scat_dispersion_imag
    _atom_type_scat_source
    'C' 'C' 0.0033 0.0016
                         'International Tables Vol C Tables 4.2.6.8 and 6.1.1.4'
    'H' 'H' 0.0000 0.0000
                         'International Tables Vol C Tables 4.2.6.8 and 6.1.1.4'
    'Cl' 'Cl' 0.1484 0.1585
                         'International Tables Vol C Tables 4.2.6.8 and 6.1.1.4'
    'O' 'O' 0.0106 0.0060
                         'International Tables Vol C Tables 4.2.6.8 and 6.1.1.4'
_computing_data_collection
;
<i>APEX2</i> (Bruker, 2012)
;
_computing_cell_refinement
;
<i>SAINT</i> (Bruker, 2012)
;
_computing_data_reduction
;
<i>SAINT</i> (Bruker, 2012)
;
_computing_structure_solution
;
<i>SHELXS97</i> (Sheldrick, 2008)
;
_computing_structure_refinement
;
<i>SHELXL97</i> (Sheldrick, 2008)
;
_computing_molecular_graphics
;
<i>ORTEP-3 for Windows</i> (Farrugia, 2012)
;
_computing_publication_material
;
WinGX (Farrugia, 2012) and PLATON (Spek, 2009)
;
loop_
    _atom_site_type_symbol
    _atom_site_label
    _atom_site_fract_x
    _atom_site_fract_y
    _atom_site_fract_z
    _atom_site_U_iso_or_equiv
    _atom_site_adp_type
    _atom_site_calc_flag
    _atom_site_refinement_flags
    _atom_site_occupancy
    _atom_site_symmetry_multiplicity
    _atom_site_disorder_assembly
    _atom_site_disorder_group
    Cl Cl1 0.93872(9) 0.43272(9) 0.66192(5) 0.0694(3) Uani d . 1 1 . .
    Cl Cl2 0.74549(9) 0.35318(9) 0.72561(4) 0.0574(3) Uani d . 1 1 . .
    Cl Cl3 1.22527(7) -0.11648(9) 0.60649(4) 0.0539(2) Uani d . 1 1 . .
    Cl Cl4 1.03076(9) -0.25182(8) 0.53791(4) 0.0525(2) Uani d . 1 1 . .
    Cl Cl5 0.72656(8) 0.66388(9) 0.59660(6) 0.0717(3) Uani d . 1 1 . .
    Cl Cl6 0.53149(10) 0.80518(9) 0.53202(4) 0.0598(3) Uani d . 1 1 . .
    Cl Cl7 0.44151(9) 0.11622(9) 0.64870(6) 0.0770(4) Uani d . 1 1 . .
    Cl Cl8 0.25781(10) 0.19145(10) 0.71898(4) 0.0653(3) Uani d . 1 1 . .
    O O1 0.6556(2) 0.3265(2) 0.58919(10) 0.0511(6) Uani d . 1 1 . .
    O O2 1.0164(2) -0.2842(2) 0.67506(11) 0.0537(6) Uani d . 1 1 . .
    O O3 0.5260(3) 0.8322(2) 0.66995(11) 0.0600(7) Uani d . 1 1 . .
    O O4 0.1521(2) 0.2303(3) 0.58563(12) 0.0677(8) Uani d . 1 1 . .
    C C1 0.8295(3) 0.3158(3) 0.66906(14) 0.0396(7) Uani d . 1 1 . .
    C C2 0.8854(3) 0.1854(3) 0.66500(12) 0.0299(6) Uani d . 1 1 . .
    H H2 0.9753 0.1858 0.6726 0.036 Uiso calc R 1 1 . .
    C C3 0.8287(3) 0.0903(3) 0.70038(13) 0.0370(7) Uani d . 1 1 . .
    H H3A 0.7401 0.0991 0.6936 0.044 Uiso calc R 1 1 . .
    H H3B 0.8547 0.1071 0.7406 0.044 Uiso calc R 1 1 . .
    C C4 0.8614(3) -0.0435(3) 0.68815(13) 0.0351(7) Uani d . 1 1 . .
    H H4A 0.8672 -0.0894 0.7237 0.042 Uiso calc R 1 1 . .
    H H4B 0.7951 -0.0786 0.6619 0.042 Uiso calc R 1 1 . .
    C C5 0.9808(3) -0.0583(3) 0.66279(12) 0.0299(6) Uani d . 1 1 . .
    H H5 1.0465 -0.0141 0.6865 0.036 Uiso calc R 1 1 . .
    C C6 1.0233(3) -0.1884(3) 0.65266(13) 0.0334(7) Uani d . 1 1 . .
    C C7 1.0648(3) -0.1495(3) 0.59541(13) 0.0326(7) Uani d . 1 1 . .
    C C8 0.9881(2) -0.0305(3) 0.59796(11) 0.0268(6) Uani d . 1 1 . .
    H H8 1.0375 0.0425 0.5933 0.032 Uiso calc R 1 1 . .
    C C9 0.8675(3) -0.0282(3) 0.55768(12) 0.0319(6) Uani d . 1 1 . .
    H H9A 0.8264 -0.1061 0.5605 0.038 Uiso calc R 1 1 . .
    H H9B 0.8861 -0.0204 0.5187 0.038 Uiso calc R 1 1 . .
    C C10 0.7780(3) 0.0745(3) 0.56886(13) 0.0359(7) Uani d . 1 1 . .
    H H10A 0.7336 0.1001 0.5324 0.043 Uiso calc R 1 1 . .
    H H10B 0.7184 0.0417 0.5918 0.043 Uiso calc R 1 1 . .
    C C11 0.8375(3) 0.1859(3) 0.59901(12) 0.0309(6) Uani d . 1 1 . .
    H H11 0.9022 0.2166 0.5778 0.037 Uiso calc R 1 1 . .
    C C12 0.7531(3) 0.2904(3) 0.61064(13) 0.0345(7) Uani d . 1 1 . .
    C C13 0.5667(3) 0.6999(3) 0.58827(14) 0.0394(7) Uani d . 1 1 . .
    C C14 0.4886(2) 0.5814(3) 0.59130(12) 0.0304(6) Uani d . 1 1 . .
    H H14 0.5354 0.5079 0.5843 0.036 Uiso calc R 1 1 . .
    C C15 0.3647(3) 0.5847(3) 0.55390(13) 0.0384(7) Uani d . 1 1 . .
    H H15A 0.3783 0.5788 0.5141 0.046 Uiso calc R 1 1 . .
    H H15B 0.3265 0.6632 0.5590 0.046 Uiso calc R 1 1 . .
    C C16 0.2746(3) 0.4827(3) 0.56630(14) 0.0408(8) Uani d . 1 1 . .
    H H16A 0.2204 0.5146 0.5921 0.049 Uiso calc R 1 1 . .
    H H16B 0.2243 0.4610 0.5307 0.049 Uiso calc R 1 1 . .
    C C17 0.3358(3) 0.3679(3) 0.59241(13) 0.0343(7) Uani d . 1 1 . .
    H H17 0.3964 0.3386 0.5685 0.041 Uiso calc R 1 1 . .
    C C18 0.2521(3) 0.2633(3) 0.60474(15) 0.0420(8) Uani d . 1 1 . .
    C C19 0.3348(3) 0.2323(3) 0.66063(15) 0.0420(8) Uani d . 1 1 . .
    C C20 0.3916(3) 0.3620(3) 0.65730(13) 0.0337(7) Uani d . 1 1 . .
    H H20 0.4816 0.3600 0.6624 0.040 Uiso calc R 1 1 . .
    C C21 0.3421(3) 0.4551(3) 0.69642(13) 0.0408(8) Uani d . 1 1 . .
    H H21A 0.3726 0.4344 0.7358 0.049 Uiso calc R 1 1 . .
    H H21B 0.2532 0.4481 0.6920 0.049 Uiso calc R 1 1 . .
    C C22 0.3756(3) 0.5896(3) 0.68587(14) 0.0430(8) Uani d . 1 1 . .
    H H22A 0.3070 0.6279 0.6623 0.052 Uiso calc R 1 1 . .
    H H22B 0.3872 0.6320 0.7224 0.052 Uiso calc R 1 1 . .
    C C23 0.4896(3) 0.6061(3) 0.65719(12) 0.0331(7) Uani d . 1 1 . .
    H H23 0.5577 0.5610 0.6787 0.040 Uiso calc R 1 1 . .
    C C24 0.5308(3) 0.7358(3) 0.64670(14) 0.0397(8) Uani d . 1 1 . .
loop_
    _atom_site_aniso_label
    _atom_site_aniso_U_11
    _atom_site_aniso_U_22
    _atom_site_aniso_U_33
    _atom_site_aniso_U_12
    _atom_site_aniso_U_13
    _atom_site_aniso_U_23
    Cl1 0.0513(5) 0.0330(5) 0.1188(9) -0.0081(4) -0.0081(5) 0.0036(5)
    Cl2 0.0661(6) 0.0528(6) 0.0511(5) 0.0209(5) -0.0012(4) -0.0169(4)
    Cl3 0.0289(4) 0.0472(5) 0.0861(7) 0.0055(4) 0.0089(4) -0.0021(5)
    Cl4 0.0624(6) 0.0450(5) 0.0501(5) 0.0064(4) 0.0079(4) -0.0147(4)
    Cl5 0.0334(5) 0.0460(6) 0.1380(10) -0.0049(4) 0.0196(5) 0.0034(6)
    Cl6 0.0738(6) 0.0465(6) 0.0594(6) -0.0112(5) 0.0106(5) 0.0138(4)
    Cl7 0.0478(5) 0.0304(5) 0.1492(11) 0.0037(4) -0.0001(6) -0.0076(6)
    Cl8 0.0705(6) 0.0599(7) 0.0636(6) -0.0214(5) 0.0013(5) 0.0226(5)
    O1 0.0460(14) 0.0513(16) 0.0524(14) 0.0212(12) -0.0069(11) 0.0002(12)
    O2 0.0708(17) 0.0295(14) 0.0590(15) -0.0002(12) 0.0019(13) 0.0135(12)
    O3 0.0795(19) 0.0327(15) 0.0642(16) -0.0003(13) -0.0036(14) -0.0151(13)
    O4 0.0529(16) 0.0673(19) 0.0757(18) -0.0307(14) -0.0185(13) 0.0128(15)
    C1 0.0358(17) 0.0296(18) 0.0515(19) 0.0038(13) -0.0014(14) -0.0037(15)
    C2 0.0259(14) 0.0229(15) 0.0402(16) 0.0026(11) 0.0007(12) -0.0015(12)
    C3 0.0425(17) 0.041(2) 0.0286(15) 0.0015(14) 0.0076(13) -0.0013(14)
    C4 0.0475(18) 0.0252(17) 0.0348(16) -0.0022(13) 0.0140(13) 0.0056(13)
    C5 0.0351(15) 0.0250(15) 0.0283(15) -0.0009(12) -0.0005(12) 0.0021(12)
    C6 0.0322(15) 0.0247(17) 0.0406(17) 0.0004(12) -0.0048(13) 0.0026(13)
    C7 0.0311(15) 0.0248(16) 0.0423(17) 0.0025(12) 0.0059(12) -0.0032(13)
    C8 0.0271(14) 0.0224(15) 0.0317(15) -0.0018(11) 0.0066(11) 0.0038(12)
    C9 0.0345(15) 0.0339(17) 0.0270(15) 0.0018(13) 0.0028(12) -0.0005(13)
    C10 0.0289(15) 0.044(2) 0.0331(16) 0.0055(13) -0.0025(12) -0.0001(14)
    C11 0.0290(15) 0.0288(16) 0.0357(16) 0.0040(12) 0.0067(12) 0.0055(13)
    C12 0.0353(16) 0.0272(17) 0.0406(17) 0.0023(13) 0.0039(13) 0.0070(13)
    C13 0.0330(16) 0.0301(18) 0.056(2) -0.0012(13) 0.0068(14) 0.0015(15)
    C14 0.0292(14) 0.0255(16) 0.0378(16) -0.0004(12) 0.0095(12) -0.0051(13)
    C15 0.0413(17) 0.0403(19) 0.0329(16) -0.0035(14) 0.0017(13) 0.0029(14)
    C16 0.0344(17) 0.046(2) 0.0399(18) -0.0084(14) -0.0054(13) 0.0028(15)
    C17 0.0318(15) 0.0326(17) 0.0385(17) -0.0062(13) 0.0047(12) -0.0078(13)
    C18 0.0371(18) 0.0345(19) 0.054(2) -0.0105(14) 0.0034(15) -0.0074(15)
    C19 0.0318(16) 0.0288(18) 0.064(2) -0.0032(13) -0.0002(15) 0.0069(16)
    C20 0.0275(14) 0.0285(17) 0.0441(17) -0.0005(12) 0.0016(12) -0.0006(13)
    C21 0.052(2) 0.0332(19) 0.0382(18) -0.0039(15) 0.0111(15) 0.0043(14)
    C22 0.061(2) 0.037(2) 0.0333(17) 0.0035(16) 0.0168(15) -0.0049(14)
    C23 0.0384(16) 0.0235(16) 0.0352(16) -0.0007(13) -0.0032(13) -0.0040(13)
    C24 0.0386(17) 0.0307(19) 0.0466(19) 0.0007(14) -0.0064(14) -0.0030(15)
_geom_special_details
;
 All esds (except the esd in the dihedral angle between two l.s. planes)
 are estimated using the full covariance matrix.  The cell esds are taken
 into account individually in the estimation of esds in distances, angles
 and torsion angles; correlations between esds in cell parameters are only
 used when they are defined by crystal symmetry.  An approximate (isotropic)
 treatment of cell esds is used for estimating esds involving l.s. planes.
;
loop_
    _geom_bond_atom_site_label_1
    _geom_bond_atom_site_label_2
    _geom_bond_site_symmetry_2
    _geom_bond_distance
    _geom_bond_publ_flag
    Cl1 C1 . 1.776(3) ?
    Cl2 C1 . 1.764(3) ?
    Cl3 C7 . 1.783(3) ?
    Cl4 C7 . 1.758(3) ?
    Cl5 C13 . 1.784(3) ?
    Cl6 C13 . 1.759(3) ?
    Cl7 C19 . 1.775(3) ?
    Cl8 C19 . 1.763(4) ?
    C2 C1 . 1.561(4) ?
    C2 C3 . 1.516(4) ?
    C2 H2 . 0.9800 ?
    C3 C4 . 1.542(4) ?
    C3 H3A . 0.9700 ?
    C3 H3B . 0.9700 ?
    C4 H4A . 0.9700 ?
    C4 H4B . 0.9700 ?
    C5 C4 . 1.519(4) ?
    C5 H5 . 0.9800 ?
    C6 O2 . 1.180(4) ?
    C6 C5 . 1.526(4) ?
    C6 C7 . 1.538(4) ?
    C8 C5 . 1.569(4) ?
    C8 C7 . 1.557(4) ?
    C8 C9 . 1.524(4) ?
    C8 H8 . 0.9800 ?
    C9 C10 . 1.538(4) ?
    C9 H9A . 0.9700 ?
    C9 H9B . 0.9700 ?
    C10 H10A . 0.9700 ?
    C10 H10B . 0.9700 ?
    C11 C2 . 1.573(4) ?
    C11 C10 . 1.514(4) ?
    C11 H11 . 0.9800 ?
    C12 O1 . 1.189(3) ?
    C12 C1 . 1.539(4) ?
    C12 C11 . 1.519(4) ?
    C14 C13 . 1.561(4) ?
    C14 C15 . 1.521(4) ?
    C14 C23 . 1.573(4) ?
    C14 H14 . 0.9800 ?
    C15 H15A . 0.9700 ?
    C15 H15B . 0.9700 ?
    C16 C15 . 1.544(4) ?
    C16 H16A . 0.9700 ?
    C16 H16B . 0.9700 ?
    C17 C16 . 1.515(4) ?
    C17 C18 . 1.519(4) ?
    C17 H17 . 0.9800 ?
    C18 O4 . 1.187(4) ?
    C18 C19 . 1.535(5) ?
    C20 C17 . 1.571(4) ?
    C20 C19 . 1.556(4) ?
    C20 C21 . 1.520(4) ?
    C20 H20 . 0.9800 ?
    C21 C22 . 1.544(5) ?
    C21 H21A . 0.9700 ?
    C21 H21B . 0.9700 ?
    C22 H22A . 0.9700 ?
    C22 H22B . 0.9700 ?
    C23 C22 . 1.508(4) ?
    C23 C24 . 1.520(4) ?
    C23 H23 . 0.9800 ?
    C24 O3 . 1.192(4) ?
    C24 C13 . 1.531(5) ?
loop_
    _geom_angle_atom_site_label_1
    _geom_angle_atom_site_label_2
    _geom_angle_atom_site_label_3
    _geom_angle_site_symmetry_1
    _geom_angle_site_symmetry_3
    _geom_angle
    _geom_angle_publ_flag
    Cl2 C1 Cl1 . . 109.33(18) ?
    C2 C1 Cl1 . . 112.2(2) ?
    C2 C1 Cl2 . . 120.4(2) ?
    C12 C1 Cl1 . . 109.9(2) ?
    C12 C1 Cl2 . . 116.0(2) ?
    C12 C1 C2 . . 87.3(2) ?
    C1 C2 C11 . . 88.5(2) ?
    C1 C2 H2 . . 112.2 ?
    C3 C2 C1 . . 113.6(2) ?
    C3 C2 C11 . . 115.9(2) ?
    C3 C2 H2 . . 112.2 ?
    C11 C2 H2 . . 112.2 ?
    C2 C3 C4 . . 115.2(2) ?
    C2 C3 H3A . . 108.5 ?
    C2 C3 H3B . . 108.5 ?
    C4 C3 H3A . . 108.5 ?
    C4 C3 H3B . . 108.5 ?
    H3A C3 H3B . . 107.5 ?
    C3 C4 H4A . . 108.7 ?
    C3 C4 H4B . . 108.7 ?
    C5 C4 C3 . . 114.1(2) ?
    C5 C4 H4A . . 108.7 ?
    C5 C4 H4B . . 108.7 ?
    H4A C4 H4B . . 107.6 ?
    C4 C5 C6 . . 117.3(2) ?
    C4 C5 C8 . . 121.3(2) ?
    C4 C5 H5 . . 109.4 ?
    C6 C5 C8 . . 88.5(2) ?
    C6 C5 H5 . . 109.4 ?
    C8 C5 H5 . . 109.4 ?
    O2 C6 C5 . . 136.0(3) ?
    O2 C6 C7 . . 132.9(3) ?
    C5 C6 C7 . . 90.7(2) ?
    Cl4 C7 Cl3 . . 110.34(16) ?
    C6 C7 Cl3 . . 109.2(2) ?
    C6 C7 Cl4 . . 116.2(2) ?
    C6 C7 C8 . . 88.4(2) ?
    C8 C7 Cl3 . . 110.7(2) ?
    C8 C7 Cl4 . . 120.0(2) ?
    C5 C8 H8 . . 111.5 ?
    C7 C8 C5 . . 88.4(2) ?
    C7 C8 H8 . . 111.5 ?
    C9 C8 C5 . . 117.2(2) ?
    C9 C8 C7 . . 114.8(2) ?
    C9 C8 H8 . . 111.5 ?
    C8 C9 C10 . . 115.3(2) ?
    C8 C9 H9A . . 108.4 ?
    C8 C9 H9B . . 108.4 ?
    C10 C9 H9A . . 108.4 ?
    C10 C9 H9B . . 108.4 ?
    H9A C9 H9B . . 107.5 ?
    C9 C10 H10A . . 108.5 ?
    C9 C10 H10B . . 108.5 ?
    C11 C10 C9 . . 115.0(2) ?
    C11 C10 H10A . . 108.5 ?
    C11 C10 H10B . . 108.5 ?
    H10A C10 H10B . . 107.5 ?
    C2 C11 H11 . . 109.5 ?
    C10 C11 C2 . . 121.8(2) ?
    C10 C11 C12 . . 117.0(2) ?
    C10 C11 H11 . . 109.5 ?
    C12 C11 C2 . . 87.5(2) ?
    C12 C11 H11 . . 109.5 ?
    O1 C12 C1 . . 132.4(3) ?
    O1 C12 C11 . . 135.2(3) ?
    C11 C12 C1 . . 91.3(2) ?
    Cl6 C13 Cl5 . . 110.07(17) ?
    C14 C13 Cl5 . . 110.5(2) ?
    C14 C13 Cl6 . . 120.7(2) ?
    C24 C13 Cl5 . . 108.9(2) ?
    C24 C13 Cl6 . . 116.8(2) ?
    C24 C13 C14 . . 87.9(2) ?
    C13 C14 C23 . . 88.3(2) ?
    C13 C14 H14 . . 111.8 ?
    C15 C14 C13 . . 114.2(3) ?
    C15 C14 C23 . . 117.1(2) ?
    C15 C14 H14 . . 111.8 ?
    C23 C14 H14 . . 111.8 ?
    C14 C15 C16 . . 114.8(3) ?
    C14 C15 H15A . . 108.6 ?
    C14 C15 H15B . . 108.6 ?
    C16 C15 H15A . . 108.6 ?
    C16 C15 H15B . . 108.6 ?
    H15A C15 H15B . . 107.5 ?
    C15 C16 H16A . . 108.6 ?
    C15 C16 H16B . . 108.6 ?
    C17 C16 C15 . . 114.5(2) ?
    C17 C16 H16A . . 108.6 ?
    C17 C16 H16B . . 108.6 ?
    H16A C16 H16B . . 107.6 ?
    C16 C17 C18 . . 117.0(3) ?
    C16 C17 C20 . . 121.6(3) ?
    C16 C17 H17 . . 109.7 ?
    C18 C17 C20 . . 87.2(2) ?
    C18 C17 H17 . . 109.7 ?
    C20 C17 H17 . . 109.7 ?
    O4 C18 C17 . . 135.2(3) ?
    O4 C18 C19 . . 132.2(3) ?
    C17 C18 C19 . . 91.5(2) ?
    Cl8 C19 Cl7 . . 109.62(18) ?
    C18 C19 Cl7 . . 110.5(2) ?
    C18 C19 Cl8 . . 115.7(2) ?
    C18 C19 C20 . . 87.2(2) ?
    C20 C19 Cl7 . . 111.5(2) ?
    C20 C19 Cl8 . . 120.5(2) ?
    C17 C20 H20 . . 112.2 ?
    C19 C20 C17 . . 88.8(2) ?
    C19 C20 H20 . . 112.2 ?
    C21 C20 C17 . . 115.9(3) ?
    C21 C20 C19 . . 113.7(3) ?
    C21 C20 H20 . . 112.2 ?
    C20 C21 C22 . . 115.4(3) ?
    C20 C21 H21A . . 108.4 ?
    C22 C21 H21A . . 108.4 ?
    C20 C21 H21B . . 108.4 ?
    C22 C21 H21B . . 108.4 ?
    H21A C21 H21B . . 107.5 ?
    C21 C22 H22A . . 108.6 ?
    C21 C22 H22B . . 108.6 ?
    C23 C22 C21 . . 114.5(3) ?
    C23 C22 H22A . . 108.6 ?
    C23 C22 H22B . . 108.6 ?
    H22A C22 H22B . . 107.6 ?
    C14 C23 H23 . . 109.3 ?
    C22 C23 H23 . . 109.3 ?
    C22 C23 C14 . . 121.5(2) ?
    C22 C23 C24 . . 117.8(3) ?
    C24 C23 C14 . . 87.9(2) ?
    C24 C23 H23 . . 109.3 ?
    O3 C24 C13 . . 132.2(3) ?
    O3 C24 C23 . . 136.0(3) ?
    C23 C24 C13 . . 91.4(2) ?
loop_
    _geom_torsion_atom_site_label_1
    _geom_torsion_atom_site_label_2
    _geom_torsion_atom_site_label_3
    _geom_torsion_atom_site_label_4
    _geom_torsion_site_symmetry_1
    _geom_torsion_site_symmetry_2
    _geom_torsion_site_symmetry_3
    _geom_torsion_site_symmetry_4
    _geom_torsion
    _geom_torsion_publ_flag
    C3 C2 C1 Cl1 . . . . 148.8(2) ?
    C3 C2 C1 Cl2 . . . . 18.0(3) ?
    C3 C2 C1 C12 . . . . -100.8(3) ?
    C11 C2 C1 Cl1 . . . . -93.4(2) ?
    C11 C2 C1 Cl2 . . . . 135.7(2) ?
    C11 C2 C1 C12 . . . . 17.0(2) ?
    C1 C2 C3 C4 . . . . 168.0(3) ?
    C11 C2 C3 C4 . . . . 67.5(3) yes
    C2 C3 C4 C5 . . . . 24.0(4) yes
    C6 C5 C4 C3 . . . . 176.6(3) ?
    C8 C5 C4 C3 . . . . -77.3(3) yes
    O2 C6 C5 C4 . . . . -32.6(5) ?
    O2 C6 C5 C8 . . . . -157.4(4) ?
    C7 C6 C5 C4 . . . . 140.0(3) ?
    C7 C6 C5 C8 . . . . 15.2(2) ?
    O2 C6 C7 Cl3 . . . . -90.9(4) ?
    O2 C6 C7 C8 . . . . 157.7(4) ?
    O2 C6 C7 Cl4 . . . . 34.7(4) ?
    C5 C6 C7 Cl3 . . . . 96.1(2) ?
    C5 C6 C7 Cl4 . . . . -138.3(2) ?
    C5 C6 C7 C8 . . . . -15.3(2) ?
    C7 C8 C5 C4 . . . . -136.4(3) ?
    C7 C8 C5 C6 . . . . -15.0(2) ?
    C9 C8 C5 C4 . . . . -19.1(4) yes
    C9 C8 C5 C6 . . . . 102.2(3) ?
    C5 C8 C7 Cl3 . . . . -95.1(2) ?
    C5 C8 C7 Cl4 . . . . 134.5(2) ?
    C5 C8 C7 C6 . . . . 14.9(2) ?
    C9 C8 C7 Cl3 . . . . 145.5(2) ?
    C9 C8 C7 Cl4 . . . . 15.1(3) ?
    C9 C8 C7 C6 . . . . -104.5(2) ?
    C7 C8 C9 C10 . . . . 167.1(2) ?
    C5 C8 C9 C10 . . . . 65.3(3) yes
    C8 C9 C10 C11 . . . . 24.6(4) yes
    C10 C11 C2 C1 . . . . -137.8(3) ?
    C10 C11 C2 C3 . . . . -22.1(4) yes
    C12 C11 C2 C1 . . . . -17.2(2) ?
    C12 C11 C2 C3 . . . . 98.5(3) ?
    C2 C11 C10 C9 . . . . -75.4(3) yes
    C12 C11 C10 C9 . . . . 179.5(2) ?
    O1 C12 C1 Cl1 . . . . -96.0(4) ?
    O1 C12 C1 Cl2 . . . . 28.6(5) ?
    O1 C12 C1 C2 . . . . 151.4(4) ?
    C11 C12 C1 Cl1 . . . . 95.0(2) ?
    C11 C12 C1 Cl2 . . . . -140.4(2) ?
    C11 C12 C1 C2 . . . . -17.6(2) ?
    O1 C12 C11 C2 . . . . -151.0(4) ?
    O1 C12 C11 C10 . . . . -26.2(5) ?
    C1 C12 C11 C2 . . . . 17.5(2) ?
    C1 C12 C11 C10 . . . . 142.3(3) ?
    C15 C14 C13 Cl5 . . . . -147.1(2) ?
    C15 C14 C13 Cl6 . . . . -16.8(4) ?
    C15 C14 C13 C24 . . . . 103.5(3) ?
    C23 C14 C13 Cl5 . . . . 93.7(2) ?
    C23 C14 C13 Cl6 . . . . -135.9(2) ?
    C23 C14 C13 C24 . . . . -15.7(2) ?
    C13 C14 C15 C16 . . . . -166.8(3) ?
    C23 C14 C15 C16 . . . . -65.6(4) yes
    C13 C14 C23 C22 . . . . 137.5(3) ?
    C13 C14 C23 C24 . . . . 15.8(2) ?
    C15 C14 C23 C22 . . . . 21.1(4) yes
    C15 C14 C23 C24 . . . . -100.6(3) ?
    C17 C16 C15 C14 . . . . -25.8(4) yes
    C18 C17 C16 C15 . . . . -179.0(3) ?
    C20 C17 C16 C15 . . . . 76.5(4) yes
    C16 C17 C18 O4 . . . . 26.3(6) ?
    C16 C17 C18 C19 . . . . -141.8(3) ?
    C20 C17 C18 O4 . . . . 150.7(4) ?
    C20 C17 C18 C19 . . . . -17.4(2) ?
    O4 C18 C19 Cl7 . . . . 97.0(4) ?
    O4 C18 C19 Cl8 . . . . -28.4(5) ?
    O4 C18 C19 C20 . . . . -151.1(4) ?
    C17 C18 C19 Cl7 . . . . -94.4(2) ?
    C17 C18 C19 Cl8 . . . . 140.3(2) ?
    C17 C18 C19 C20 . . . . 17.6(2) ?
    C19 C20 C17 C16 . . . . 137.5(3) ?
    C19 C20 C17 C18 . . . . 17.2(2) ?
    C21 C20 C17 C16 . . . . 21.6(4) yes
    C21 C20 C17 C18 . . . . -98.7(3) ?
    C17 C20 C19 Cl7 . . . . 94.0(2) ?
    C17 C20 C19 Cl8 . . . . -135.4(2) ?
    C17 C20 C19 C18 . . . . -17.0(2) ?
    C21 C20 C19 Cl7 . . . . -148.1(2) ?
    C21 C20 C19 Cl8 . . . . -17.5(4) ?
    C21 C20 C19 C18 . . . . 100.9(3) ?
    C17 C20 C21 C22 . . . . -67.5(4) yes
    C19 C20 C21 C22 . . . . -168.3(3) ?
    C20 C21 C22 C23 . . . . -23.7(4) yes
    C14 C23 C22 C21 . . . . 75.6(4) yes
    C24 C23 C22 C21 . . . . -178.4(3) ?
    C14 C23 C24 O3 . . . . 156.3(4) ?
    C14 C23 C24 C13 . . . . -16.1(2) ?
    C22 C23 C24 O3 . . . . 31.4(5) ?
    C22 C23 C24 C13 . . . . -141.0(3) ?
    O3 C24 C13 Cl5 . . . . 92.4(4) ?
    O3 C24 C13 Cl6 . . . . -33.0(5) ?
    O3 C24 C13 C14 . . . . -156.6(4) ?
    C23 C24 C13 Cl5 . . . . -94.7(2) ?
    C23 C24 C13 Cl6 . . . . 139.9(2) ?
    C23 C24 C13 C14 . . . . 16.2(2) ?
loop_
    _geom_hbond_atom_site_label_D
    _geom_hbond_atom_site_label_H
    _geom_hbond_atom_site_label_A
    _geom_hbond_site_symmetry_A
    _geom_hbond_distance_DH
    _geom_hbond_distance_HA
    _geom_hbond_distance_DA
    _geom_hbond_angle_DHA
    _geom_hbond_publ_flag
    C3 H3B O2 2_756 0.97 2.57 3.473(4) 154 yes
    C8 H8 O4 1_655 0.98 2.43 3.406(4) 176 yes
    C14 H14 O1 . 0.98 2.38 3.342(4) 168 yes
_iucr_refine_instructions_details
;
TITL ertan13_0m_a.res in P2(1)/c
CELL  0.71073  10.9786  10.9374  23.5429   90.000   97.554   90.000
ZERR     4.00   0.0003   0.0003   0.0005    0.000    0.002    0.000
LATT   1
SYMM  - X, 1/2 + Y, 1/2 - Z
SFAC  C    H    CL   O
UNIT  96   96   32   16
MERG   2
FMAP   2
PLAN   20
ACTA
BOND   $H
CONF
LIST   4
L.S.  10
TEMP    22.47
WGHT    0.032600    3.891200
FVAR       0.38989
CL4   3    1.030761   -0.251819    0.537908    11.00000    0.06244    0.04503 =
         0.05014   -0.01473    0.00790    0.00644
CL3   3    1.225273   -0.116481    0.606486    11.00000    0.02885    0.04722 =
         0.08611   -0.00213    0.00887    0.00549
CL2   3    0.745494    0.353183    0.725607    11.00000    0.06607    0.05278 =
         0.05108   -0.01688   -0.00121    0.02094
CL6   3    0.531486    0.805176    0.532018    11.00000    0.07381    0.04653 =
         0.05941    0.01384    0.01064   -0.01117
CL5   3    0.726564    0.663876    0.596601    11.00000    0.03337    0.04601 =
         0.13801    0.00339    0.01959   -0.00495
CL1   3    0.938722    0.432721    0.661924    11.00000    0.05134    0.03300 =
         0.11880    0.00362   -0.00809   -0.00815
CL8   3    0.257809    0.191454    0.718984    11.00000    0.07046    0.05988 =
         0.06358    0.02264    0.00132   -0.02143
CL7   3    0.441509    0.116223    0.648702    11.00000    0.04784    0.03045 =
         0.14922   -0.00759   -0.00009    0.00368
C8    1    0.988051   -0.030483    0.597963    11.00000    0.02711    0.02239 =
         0.03168    0.00377    0.00664   -0.00179
AFIX  13
H8    2    1.037536    0.042530    0.593323    11.00000   -1.20000
AFIX   0
C14   1    0.488646    0.581439    0.591296    11.00000    0.02921    0.02554 =
         0.03776   -0.00509    0.00951   -0.00042
AFIX  13
H14   2    0.535435    0.507888    0.584299    11.00000   -1.20000
AFIX   0
C12   1    0.753119    0.290420    0.610644    11.00000    0.03527    0.02719 =
         0.04062    0.00698    0.00389    0.00234
C11   1    0.837517    0.185883    0.599011    11.00000    0.02903    0.02882 =
         0.03565    0.00545    0.00673    0.00401
AFIX  13
H11   2    0.902239    0.216600    0.577801    11.00000   -1.20000
AFIX   0
C9    1    0.867457   -0.028239    0.557680    11.00000    0.03454    0.03387 =
         0.02695   -0.00053    0.00275    0.00181
AFIX  23
H9A   2    0.826384   -0.106093    0.560536    11.00000   -1.20000
H9B   2    0.886069   -0.020445    0.518691    11.00000   -1.20000
AFIX   0
C6    1    1.023270   -0.188383    0.652659    11.00000    0.03222    0.02473 =
         0.04058    0.00258   -0.00483    0.00041
C2    1    0.885360    0.185359    0.665002    11.00000    0.02586    0.02286 =
         0.04016   -0.00145    0.00069    0.00259
AFIX  13
H2    2    0.975288    0.185792    0.672637    11.00000   -1.20000
AFIX   0
C5    1    0.980771   -0.058303    0.662788    11.00000    0.03514    0.02496 =
         0.02833    0.00208   -0.00053   -0.00094
AFIX  13
H5    2    1.046484   -0.014130    0.686533    11.00000   -1.20000
AFIX   0
C7    1    1.064824   -0.149540    0.595408    11.00000    0.03113    0.02478 =
         0.04231   -0.00323    0.00589    0.00252
C23   1    0.489560    0.606065    0.657187    11.00000    0.03840    0.02346 =
         0.03516   -0.00400   -0.00315   -0.00066
AFIX  13
H23   2    0.557731    0.561028    0.678739    11.00000   -1.20000
AFIX   0
C3    1    0.828724    0.090261    0.700385    11.00000    0.04245    0.04086 =
         0.02855   -0.00131    0.00761    0.00153
AFIX  23
H3A   2    0.740084    0.099084    0.693637    11.00000   -1.20000
H3B   2    0.854683    0.107120    0.740605    11.00000   -1.20000
AFIX   0
C10   1    0.777977    0.074524    0.568859    11.00000    0.02886    0.04400 =
         0.03311   -0.00012   -0.00253    0.00551
AFIX  23
H10A  2    0.733588    0.100134    0.532449    11.00000   -1.20000
H10B  2    0.718375    0.041735    0.591783    11.00000   -1.20000
AFIX   0
C20   1    0.391588    0.362048    0.657299    11.00000    0.02754    0.02847 =
         0.04414   -0.00057    0.00158   -0.00049
AFIX  13
H20   2    0.481604    0.359966    0.662355    11.00000   -1.20000
AFIX   0
C4    1    0.861410   -0.043456    0.688154    11.00000    0.04752    0.02521 =
         0.03483    0.00561    0.01395   -0.00224
AFIX  23
H4A   2    0.867227   -0.089392    0.723652    11.00000   -1.20000
H4B   2    0.795123   -0.078566    0.661898    11.00000   -1.20000
AFIX   0
C24   1    0.530808    0.735815    0.646698    11.00000    0.03860    0.03073 =
         0.04657   -0.00296   -0.00640    0.00073
C17   1    0.335781    0.367929    0.592405    11.00000    0.03175    0.03263 =
         0.03847   -0.00777    0.00470   -0.00625
AFIX  13
H17   2    0.396430    0.338600    0.568537    11.00000   -1.20000
AFIX   0
C18   1    0.252052    0.263307    0.604738    11.00000    0.03714    0.03449 =
         0.05372   -0.00743    0.00345   -0.01051
C13   1    0.566733    0.699918    0.588272    11.00000    0.03297    0.03005 =
         0.05553    0.00150    0.00678   -0.00121
C1    1    0.829531    0.315815    0.669062    11.00000    0.03575    0.02962 =
         0.05151   -0.00367   -0.00138    0.00380
C16   1    0.274633    0.482685    0.566296    11.00000    0.03437    0.04550 =
         0.03988    0.00277   -0.00539   -0.00842
AFIX  23
H16A  2    0.220408    0.514597    0.592116    11.00000   -1.20000
H16B  2    0.224315    0.461019    0.530728    11.00000   -1.20000
AFIX   0
C15   1    0.364708    0.584695    0.553897    11.00000    0.04129    0.04031 =
         0.03288    0.00290    0.00172   -0.00346
AFIX  23
H15A  2    0.378287    0.578809    0.514101    11.00000   -1.20000
H15B  2    0.326477    0.663206    0.558961    11.00000   -1.20000
AFIX   0
C21   1    0.342058    0.455110    0.696416    11.00000    0.05231    0.03316 =
         0.03817    0.00430    0.01110   -0.00393
AFIX  23
H21A  2    0.372589    0.434400    0.735781    11.00000   -1.20000
H21B  2    0.253240    0.448058    0.691989    11.00000   -1.20000
AFIX   0
C19   1    0.334778    0.232344    0.660627    11.00000    0.03177    0.02884 =
         0.06375    0.00687   -0.00021   -0.00315
C22   1    0.375621    0.589574    0.685871    11.00000    0.06150    0.03705 =
         0.03329   -0.00494    0.01680    0.00348
AFIX  23
H22A  2    0.307013    0.627860    0.662293    11.00000   -1.20000
H22B  2    0.387213    0.631991    0.722367    11.00000   -1.20000
AFIX   0
O1    4    0.655614    0.326451    0.589189    11.00000    0.04600    0.05133 =
         0.05243    0.00020   -0.00690    0.02120
O2    4    1.016443   -0.284232    0.675061    11.00000    0.07083    0.02949 =
         0.05903    0.01353    0.00194   -0.00021
O3    4    0.525987    0.832159    0.669946    11.00000    0.07954    0.03274 =
         0.06425   -0.01510   -0.00364   -0.00028
O4    4    0.152060    0.230313    0.585631    11.00000    0.05290    0.06732 =
         0.07568    0.01284   -0.01855   -0.03072
HKLF 4
REM  ertan13_0m_a.res in P2(1)/c
REM R1 =  0.0643 for   4542 Fo > 4sig(Fo)  and  0.1102 for all   6994 data
REM    325 parameters refined using      0 restraints
END
WGHT      0.0326      3.8913
REM Highest difference peak  0.697,  deepest hole -0.544,  1-sigma level  0.064
Q1    1   0.9350  0.4279  0.6198  11.00000  0.05    0.70
Q2    1   0.7952  0.3992  0.7038  11.00000  0.05    0.51
Q3    1   0.4165  0.1187  0.6105  11.00000  0.05    0.46
Q4    1   0.5205  0.6352  0.5794  11.00000  0.05    0.29
Q5    1   0.9760 -0.0444  0.6302  11.00000  0.05    0.27
Q6    1   0.3076  0.1352  0.7086  11.00000  0.05    0.27
Q7    1   0.5088  0.8414  0.5593  11.00000  0.05    0.25
Q8    1   0.4982  0.5803  0.6269  11.00000  0.05    0.24
Q9    1   0.8790  0.1833  0.6328  11.00000  0.05    0.23
Q10   1   0.8659  0.2470  0.6730  11.00000  0.05    0.22
Q11   1   0.9085  0.2435  0.5931  11.00000  0.05    0.22
Q12   1   1.0318 -0.0874  0.5946  11.00000  0.05    0.22
Q13   1   0.8355 -0.0820  0.5183  11.00000  0.05    0.22
Q14   1   0.5729  0.7364  0.6166  11.00000  0.05    0.22
Q15   1   0.8733  0.1398  0.6927  11.00000  0.05    0.21
Q16   1   0.9930 -0.2775  0.7180  11.00000  0.05    0.21
Q17   1   0.2884  0.3257  0.5980  11.00000  0.05    0.21
Q18   1   0.9207 -0.0356  0.5826  11.00000  0.05    0.21
Q19   1   0.8071  0.3428  0.6318  11.00000  0.05    0.21
Q20   1   0.7987  0.1335  0.5904  11.00000  0.05    0.20
;
data_global
_journal_date_recd_electronic     2015-07-24
_journal_date_accepted     2015-07-30
_journal_name_full     'Acta Crystallographica, Section E'
_journal_year     2015
_journal_volume     71
_journal_issue      9
_journal_page_first     1000
_journal_page_last     1002
_journal_paper_category     GO
_journal_paper_doi     10.1107/S2056989015014383
_journal_coeditor_code     XU5862
_publ_contact_author
;
Dr. Tuncer H\"okelek
Hacettepe University
Department of Physics
06800 Beytepe
Ankara
Turkey
;
_publ_contact_author_email     merzifon@hacettepe.edu.tr
_publ_contact_author_fax     '90(312)2352550'
_publ_contact_author_phone     '90(312)2977242'
_publ_section_title
;
Crystal structure of
6,6,12,12-tetrachlorotricyclo[8.2.0.0^4,7^]dodecane-5,11-dione
;
loop_
    _publ_author_name
    _publ_author_address
    'Turan Ak\?in, Esra'
;
Department of Chemistry
Atat\"urk University
25240
Erzurum
Turkey
;
    'H\"okelek, Tuncer'
;
Department of Physics
Hacettepe University
06800 Beytepe
Ankara
Turkey
;
_publ_section_synopsis
;
The asymmetric unit contains two independent molecules, each consisting of an
eight-membered ring with two four-membered rings fused on either side.
;
