# Supplementary material for: Crystal structure of 6,6,12,12-tetra­chloro­tri­cyclo­[8.2.0.04,7]dodecane-5,11-dione
Source: Acta Crystallogr E Crystallogr Commun. 2015 Aug 6;71(Pt 9):1000–2. doi: 10.1107/S2056989015014383 (PMC4555426; doi:10.1107/S2056989015014383)
Supplement: Supplementary file 2 [file e-71-01000-Isup2.hkl]

#
# h,k,l, Fc-squared, Fo-squared, sigma(Fo-squared) and status flag
#
data_I
_shelx_title ' ertan13_0m_a.res in P2(1)/c'
_shelx_refln_list_code          4
_shelx_F_calc_maximum      262.23
_exptl_crystal_F_000      1344.00
_reflns_d_resolution_high  0.7481
 
loop_
 _symmetry_equiv_pos_as_xyz
 'x, y, z'
 '-x, y+1/2, -z+1/2'
 '-x, -y, -z'
 'x, -y-1/2, z-1/2'
 
_cell_length_a    10.9786
_cell_length_b    10.9374
_cell_length_c    23.5429
_cell_angle_alpha  90.000
_cell_angle_beta   97.554
_cell_angle_gamma  90.000
 
_shelx_F_squared_multiplier     1.000
 
loop_
 _refln_index_h
 _refln_index_k
 _refln_index_l
 _refln_F_squared_calc
 _refln_F_squared_meas
 _refln_F_squared_sigma
 _refln_observed_status
   2   0   0       27.43       -2.36      2.36 o
   3   0   0       48.96       55.00      3.50 o
   4   0   0    52310.02    48228.11    749.13 o
   5   0   0        0.62       -5.60      5.60 o
   6   0   0      593.61      459.33     15.84 o
   7   0   0      198.07      189.51     18.50 o
   8   0   0     3091.42     2935.93     74.48 o
   9   0   0       16.90        7.13     14.75 o
  10   0   0     5085.66     4809.04    227.26 o
  11   0   0       31.09       63.80     37.41 o
  12   0   0       59.67       80.72     29.44 o
  13   0   0       17.46       16.86     36.74 o
  14   0   0       24.23       -0.86     71.38 o
   2   1   0    37855.08    35114.93    486.65 o
   3   1   0       11.38       22.41      3.16 o
   4   1   0    10053.33     9734.60     83.07 o
   5   1   0      649.08      749.60     15.98 o
   6   1   0    25663.85    25698.60    270.03 o
   7   1   0        8.16       -0.17      4.78 o
   8   1   0       35.93       27.63      7.19 o
   9   1   0        5.06       -0.51     10.82 o
  10   1   0     1103.82     1043.92     28.62 o
  11   1   0       84.53       98.31     16.90 o
  12   1   0      268.85      224.03     24.17 o
  13   1   0       20.53       60.91     26.56 o
  14   1   0      219.30      145.50     47.28 o
   0   2   0    39499.57    37735.65    522.25 o
   1   2   0     1168.56     1226.99     12.61 o
   2   2   0        9.54       15.95      2.87 o
   3   2   0        0.75        9.99      4.15 o
   4   2   0    10089.23    10164.42     87.21 o
   5   2   0       59.76       72.45      6.37 o
   6   2   0       39.88       60.36      5.70 o
   7   2   0     1523.84     1588.53     20.72 o
   8   2   0      360.73      376.76     11.96 o
   9   2   0       18.91       24.35     10.35 o
  10   2   0      609.84      629.73     22.27 o
  11   2   0      240.01      246.05     20.26 o
  12   2   0       58.56       73.43     25.24 o
  13   2   0       99.66       87.71     39.42 o
  14   2   0      362.75      356.67     47.30 o
   1   3   0    12403.87    12583.06    103.64 o
   2   3   0       13.30       26.27      4.07 o
   3   3   0     5742.13     6044.40     54.38 o
   4   3   0     1029.13     1201.24     16.54 o
   5   3   0     1329.21     1398.54     18.61 o
   6   3   0      231.37      204.45      7.68 o
   7   3   0     1084.86     1061.82     20.36 o
   8   3   0     3660.56     3689.33     40.57 o
   9   3   0        9.42       13.55     12.20 o
  10   3   0      949.95      794.46     19.23 o
  11   3   0      267.45      299.34     18.28 o
  12   3   0     1803.12     1723.58     43.25 o
  13   3   0       31.23       42.69     34.47 o
  14   3   0       19.19       14.61     37.98 o
   0   4   0     6858.62     7366.87     93.22 o
   1   4   0    19388.78    20053.91    176.28 o
   2   4   0     6737.59     6775.77     61.31 o
   3   4   0     2293.93     2442.53     27.32 o
   4   4   0      283.53      307.50      8.85 o
   5   4   0        0.01        1.10      5.21 o
   6   4   0     3650.69     3519.38     39.06 o
   7   4   0     1442.29     1531.84     21.79 o
   8   4   0       74.53       93.22     10.04 o
   9   4   0        4.89       -0.77     10.78 o
  10   4   0        4.55      -11.13     13.09 o
  11   4   0        2.02      -12.39     12.39 o
  12   4   0        0.39        1.12     23.78 o
  13   4   0       26.28       23.44     31.15 o
   1   5   0     1629.82     1647.75     22.77 o
   2   5   0     1472.67     1813.27     33.65 o
   3   5   0     3079.66     3172.81     33.80 o
   4   5   0      805.11      798.38     13.95 o
   5   5   0     4201.03     4013.24     42.04 o
   6   5   0      119.40      138.07      9.09 o
   7   5   0      394.05      421.24     14.53 o
   8   5   0      591.39      545.54     14.70 o
   9   5   0      197.51      210.81     13.95 o
  10   5   0      782.93      719.57     23.22 o
  11   5   0       88.25       60.06     27.26 o
  12   5   0       84.51       62.42     36.11 o
  13   5   0       73.21      145.17     35.08 o
   0   6   0        0.71       -9.69      9.69 o
   1   6   0     2359.55     2315.10     30.34 o
   2   6   0     6852.11     6870.83     70.37 o
   3   6   0       52.45       66.75      8.02 o
   4   6   0      381.95      358.16     12.40 o
   5   6   0     2845.72     2866.83     34.06 o
   6   6   0      470.95      408.65     13.78 o
   7   6   0     2159.62     1997.22     28.88 o
   8   6   0      399.79      456.84     16.37 o
   9   6   0      349.80      368.83     18.51 o
  10   6   0       19.70       -8.71     15.55 o
  11   6   0      943.09      946.79     37.14 o
  12   6   0       24.21      -11.94     29.90 o
  13   6   0      179.90      146.59     43.85 o
   1   7   0     2054.70     2054.99     28.37 o
   2   7   0       13.84       24.83      9.83 o
   3   7   0     2081.75     2029.26     28.08 o
   4   7   0      145.24      148.43     10.88 o
   5   7   0     2408.45     2392.48     30.71 o
   6   7   0      197.38      214.29     11.76 o
   7   7   0       87.22       95.62     11.65 o
   8   7   0       80.57       70.66     12.23 o
   9   7   0      946.50      938.79     22.35 o
  10   7   0        0.20        6.74     18.45 o
  11   7   0      625.53      609.19     32.01 o
  12   7   0       27.68       24.01     34.00 o
   0   8   0      996.81     1132.83     29.83 o
   1   8   0      259.20      301.64     13.52 o
   2   8   0      118.63      144.15     12.27 o
   3   8   0        9.35       -5.57     12.42 o
   4   8   0       41.79       29.15     10.65 o
   5   8   0      977.38      951.24     20.31 o
   6   8   0      168.53      147.90     20.20 o
   7   8   0        0.01       19.19     15.41 o
   8   8   0       10.31       -2.56     14.03 o
   9   8   0      956.55      861.92     26.11 o
  10   8   0        0.56       21.39     23.67 o
  11   8   0      249.78      214.09     33.72 o
  12   8   0       13.60      -19.23     50.16 o
   1   9   0      516.02      536.13     18.61 o
   2   9   0       29.30        9.81     12.18 o
   3   9   0     1036.54     1054.73     25.97 o
   4   9   0       27.49      129.30     16.37 o
   5   9   0     2375.37     2165.33     37.24 o
   6   9   0        5.64       18.80     14.55 o
   7   9   0       40.49       45.20     13.59 o
   8   9   0       28.03       43.61     20.23 o
   9   9   0       27.03        8.71     18.21 o
  10   9   0       16.16       86.53     30.13 o
  11   9   0        1.97      -21.02     42.54 o
   0  10   0        1.12      -13.60     26.13 o
   1  10   0     1879.49     1781.34     33.04 o
   2  10   0       19.18      210.71     21.72 o
   3  10   0     2280.03     2132.72     40.01 o
   4  10   0        6.17       38.62     16.73 o
   5  10   0      185.65      224.81     19.54 o
   6  10   0        6.12        4.81     15.55 o
   7  10   0        0.18       20.35     15.54 o
   8  10   0        0.44       32.01     15.26 o
   9  10   0      205.90      237.06     28.86 o
  10  10   0        7.15       56.13     57.74 o
   1  11   0       70.43       48.52     17.44 o
   2  11   0        3.57        1.90     17.03 o
   3  11   0     2252.43     2091.76     43.39 o
   4  11   0       26.93       57.74     19.59 o
   5  11   0      673.65      641.25     31.11 o
   6  11   0        1.85      -17.94     21.13 o
   7  11   0      458.81      450.32     45.41 o
   8  11   0        9.57       32.02     32.43 o
   9  11   0        3.98       14.47     62.69 o
   0  12   0        2.54      -24.01     44.82 o
   1  12   0      117.41      111.90     25.23 o
   2  12   0        1.35       -8.59     27.95 o
   3  12   0      272.28      237.64     36.94 o
   4  12   0       19.98       18.15     27.48 o
   5  12   0      343.96      362.91     43.84 o
   6  12   0       57.93      143.79     31.17 o
   7  12   0       14.77       52.46     38.58 o
   8  12   0        6.26       26.96     83.88 o
   1  13   0       11.80        1.01     66.85 o
   2  13   0       69.58       86.69     40.65 o
   3  13   0      297.91      354.36     78.83 o
   4  13   0      104.24      189.33     50.16 o
   5  13   0      376.98      280.18    106.49 o
   6  13   0       80.08       81.30     47.82 o
   0  14   0      206.75      195.61     73.48 o
   1  14   0       39.14      -22.49     49.03 o
   2  14   0       16.57       44.48     65.80 o
   3  14   0      118.39      149.07     81.08 o
   4  14   0        0.16      -35.86     71.86 o
 -14   1   1        9.19       30.75     51.62 o
 -13   1   1       27.54       30.91     26.20 o
 -12   1   1       69.55       64.78     20.62 o
 -11   1   1     1991.37     1924.44     41.16 o
 -10   1   1        1.83        2.87     14.25 o
  -9   1   1     1252.23     1264.48     28.47 o
  -8   1   1       27.67       33.06      9.14 o
  -7   1   1        2.46        0.54      7.17 o
  -6   1   1       37.11       75.63      5.17 o
  -5   1   1    29486.31    28973.80    241.65 o
  -4   1   1     1912.27     1971.18     19.62 o
  -3   1   1    20486.94    19927.12    172.39 o
  -2   1   1     2473.05     2546.49     24.85 o
   2   1   1      171.22      164.31      3.58 o
   3   1   1     2685.26     2650.17     34.59 o
   4   1   1        4.74       13.98      5.78 o
   5   1   1     5500.01     5290.97     57.39 o
   6   1   1        5.33       67.42      6.10 o
   7   1   1     1128.11     1213.99     18.34 o
   8   1   1        4.42       -5.60      6.46 o
   9   1   1     3185.63     3041.90     65.97 o
  10   1   1        7.39       38.17     13.46 o
  11   1   1      207.80      193.19     17.33 o
  12   1   1       45.97       47.52     19.70 o
  13   1   1      929.77      858.79     54.54 o
  14   1   1        1.44      -30.92     36.99 o
 -14   2   1       14.71       17.15     35.74 o
 -13   2   1      469.20      504.69     48.19 o
 -12   2   1       63.54       37.40     27.55 o
 -11   2   1      960.55      886.93     28.19 o
 -10   2   1      416.22      414.19     18.72 o
  -9   2   1      659.34      597.21     18.64 o
  -8   2   1       26.08       30.01      5.25 o
  -7   2   1      139.16      190.37      6.06 o
  -6   2   1     1122.83     1092.07     13.51 o
  -5   2   1      124.71      190.48      6.84 o
  -4   2   1        3.05       -3.47      3.47 o
  -3   2   1    24963.44    24077.28    208.48 o
  -2   2   1     4120.43     4219.35     39.67 o
  -1   2   1     2067.35     2203.20     21.13 o
   0   2   1     1710.28     1800.61     21.09 o
   1   2   1    21356.76    19780.19    164.70 o
   2   2   1      730.76      765.62      9.29 o
   3   2   1     5350.08     5804.15     55.18 o
   4   2   1     1502.79     1734.68     18.73 o
   5   2   1      578.37      681.84     13.09 o
   6   2   1      358.29      341.89      9.34 o
   7   2   1    11337.32    11540.98    105.66 o
   8   2   1      367.30      381.42     11.40 o
   9   2   1      132.57      120.61      9.93 o
  10   2   1       30.41       26.28     13.15 o
  11   2   1      552.76      528.90     23.28 o
  12   2   1        0.56       27.38     20.16 o
  13   2   1      117.56      118.83     69.86 o
  14   2   1        2.16       19.86     49.54 o
 -14   3   1        0.52       38.77     43.29 o
 -13   3   1      169.04      239.95     37.89 o
 -12   3   1      140.13      186.42     20.46 o
 -11   3   1      952.20      979.08     26.49 o
 -10   3   1        6.20        2.05     12.45 o
  -9   3   1     1379.09     1299.05     22.87 o
  -8   3   1       17.15       71.95      8.05 o
  -7   3   1     3994.72     3977.57     38.12 o
  -6   3   1      530.64      511.08     11.01 o
  -5   3   1     4548.14     4705.18     45.96 o
  -4   3   1     1113.87     1143.09     14.43 o
  -3   3   1    48373.80    46118.73    383.07 o
  -2   3   1     2229.17     2210.91     22.84 o
  -1   3   1    22355.36    21415.28    173.59 o
   0   3   1      166.85      177.40      6.09 o
   1   3   1    35720.50    33403.07    277.67 o
   2   3   1     7086.59     7131.10     62.91 o
   3   3   1      882.52      762.97     11.10 o
   4   3   1      213.77      219.87      7.50 o
   5   3   1     5343.69     5249.68     50.23 o
   6   3   1      117.52       97.09      7.63 o
   7   3   1        0.25        2.38      6.55 o
   8   3   1     2072.65     2134.10     28.18 o
   9   3   1      300.14      314.43     13.22 o
  10   3   1       56.59       48.65      8.78 o
  11   3   1      186.10      175.83     21.48 o
  12   3   1      706.76      688.18     57.48 o
  13   3   1      243.01      214.62     31.97 o
  14   3   1        2.37      -15.04     37.85 o
 -14   4   1        0.37       74.66     49.47 o
 -13   4   1      164.42      160.59     35.19 o
 -12   4   1       64.36       75.83     29.57 o
 -11   4   1        0.42        6.31     19.13 o
 -10   4   1      216.64      211.97     13.63 o
  -9   4   1       98.11      109.60     13.03 o
  -8   4   1     1705.48     1725.48     22.73 o
  -7   4   1       50.69       55.86      7.57 o
  -6   4   1      450.16      421.29     11.95 o
  -5   4   1      169.52      181.16      7.24 o
  -4   4   1     2930.99     3057.82     32.69 o
  -3   4   1    11523.75    12825.77    107.55 o
  -2   4   1      302.64      362.43      8.99 o
  -1   4   1    13156.58    13938.24    115.71 o
   0   4   1     3996.57     4303.55     39.38 o
   1   4   1    11491.91    12192.91    109.50 o
   2   4   1     2765.75     2797.98     29.75 o
   3   4   1        4.99       24.19      6.28 o
   4   4   1     1420.44     1396.69     17.63 o
   5   4   1      450.24      523.93     11.11 o
   6   4   1     1030.89     1027.58     15.59 o
   7   4   1     1135.91     1109.15     21.71 o
   8   4   1     1410.30     1462.06     24.23 o
   9   4   1       22.23       33.24     11.08 o
  10   4   1        8.01       -5.23     12.50 o
  11   4   1        3.45        0.29     13.23 o
  12   4   1      138.29      202.07     27.49 o
  13   4   1       24.83      110.71     43.13 o
 -13   5   1      179.51      211.99     35.29 o
 -12   5   1       89.75      134.04     33.41 o
 -11   5   1        4.79       -0.01     15.13 o
 -10   5   1      465.19      460.08     19.74 o
  -9   5   1      167.99      173.07     13.94 o
  -8   5   1     1014.60      926.89     18.30 o
  -7   5   1      616.47      605.66     18.76 o
  -6   5   1     2751.58     2671.68     33.30 o
  -5   5   1     5156.66     5083.36     51.30 o
  -4   5   1      259.81      302.96     10.43 o
  -3   5   1     4838.68     4811.44     43.97 o
  -2   5   1     3079.88     3225.91     34.92 o
  -1   5   1     1073.57     1140.31     19.26 o
   0   5   1       64.74       76.02      6.44 o
   1   5   1     2174.53     2207.91     33.60 o
   2   5   1    13003.05    14091.43    127.23 o
   3   5   1      883.47      884.79     15.55 o
   4   5   1     2275.95     2216.95     25.48 o
   5   5   1       40.95       84.23      7.41 o
   6   5   1     2209.58     2202.60     27.03 o
   7   5   1       12.93       41.96     11.27 o
   8   5   1      107.65      119.96     12.65 o
   9   5   1     1067.47     1096.47     23.52 o
  10   5   1      812.56      808.81     22.92 o
  11   5   1        2.09       31.77     18.31 o
  12   5   1       52.55       37.60     38.07 o
  13   5   1      213.43      246.34     43.81 o
 -13   6   1        0.54       31.94     38.54 o
 -12   6   1      393.22      442.26     36.38 o
 -11   6   1      248.80      294.10     22.92 o
 -10   6   1        1.42      -12.00     15.67 o
  -9   6   1      129.87      153.45     12.14 o
  -8   6   1     1518.09     1556.25     30.77 o
  -7   6   1      334.47      418.72     15.46 o
  -6   6   1     2194.84     2216.73     28.78 o
  -5   6   1       36.31       29.45      7.83 o
  -4   6   1      413.94      365.63     12.72 o
  -3   6   1      114.45      126.41      8.76 o
  -2   6   1    10060.76    10329.23     93.28 o
  -1   6   1     1054.25     1034.14     28.44 o
   0   6   1        3.48       -8.50      8.50 o
   1   6   1     2807.94     2770.49     32.65 o
   2   6   1     2039.04     2032.13     28.47 o
   3   6   1        1.62       -4.50      6.89 o
   4   6   1     1401.22     1404.87     21.32 o
   5   6   1      360.12      400.35     12.43 o
   6   6   1        3.71        0.61      8.66 o
   7   6   1      142.45      134.89      9.95 o
   8   6   1      146.75      161.98     11.45 o
   9   6   1      566.39      642.65     25.70 o
  10   6   1       36.03       34.49     16.79 o
  11   6   1       69.07       49.72     23.91 o
  12   6   1      127.76      107.33     38.72 o
  13   6   1       64.79       97.93     46.46 o
 -12   7   1       52.69       51.47     35.17 o
 -11   7   1        3.81      -10.06     22.85 o
 -10   7   1        4.80        6.80     19.76 o
  -9   7   1      197.25      195.96     16.01 o
  -8   7   1       40.10       53.54     12.88 o
  -7   7   1      940.84      947.90     24.48 o
  -6   7   1      502.46      470.85     15.17 o
  -5   7   1      369.93      400.36     14.45 o
  -4   7   1      273.40      283.64     13.72 o
  -3   7   1      714.17      664.71     19.17 o
  -2   7   1     1295.19     1300.46     24.15 o
  -1   7   1     1587.45     1540.16     23.63 o
   0   7   1        4.23        4.31      7.87 o
   1   7   1       12.66       10.67      9.33 o
   2   7   1     1885.69     1869.59     28.63 o
   3   7   1     1069.40     1108.89     20.90 o
   4   7   1      216.33      218.27     12.39 o
   5   7   1       10.30        4.28      9.27 o
   6   7   1        1.65        4.92      9.21 o
   7   7   1      145.83      158.77     12.12 o
   8   7   1       62.82       80.06     11.96 o
   9   7   1       68.69       69.94     16.88 o
  10   7   1       31.40       15.78     18.18 o
  11   7   1      175.76      192.02     27.24 o
  12   7   1      135.16      149.14     34.96 o
 -12   8   1        2.73      -47.99     49.70 o
 -11   8   1       16.99       77.61     31.33 o
 -10   8   1      264.76      284.44     20.93 o
  -9   8   1        5.68        3.41     15.57 o
  -8   8   1        3.88      -10.41     15.26 o
  -7   8   1        3.25        6.67     15.38 o
  -6   8   1      716.90      662.31     28.72 o
  -5   8   1       70.08       96.04     12.29 o
  -4   8   1      138.87      114.21     11.84 o
  -3   8   1      135.97      180.38     14.68 o
  -2   8   1     1951.25     1896.84     29.74 o
  -1   8   1     1377.17     1604.66     25.03 o
   0   8   1     6077.55     6023.07     60.97 o
   1   8   1        2.89       -9.37      9.37 o
   2   8   1        0.06       -4.14      9.81 o
   3   8   1        9.12      -12.22     12.22 o
   4   8   1      142.21      142.44     13.46 o
   5   8   1      391.96      487.97     16.39 o
   6   8   1      180.78      178.37     15.63 o
   7   8   1       37.67       40.24     13.33 o
   8   8   1      391.55      418.22     17.85 o
   9   8   1       55.69       70.43     13.42 o
  10   8   1      672.21      717.71     34.29 o
  11   8   1        1.56       -0.41     30.98 o
  12   8   1      234.56      264.26     52.27 o
 -11   9   1       13.65      -21.89     41.09 o
 -10   9   1      315.09      349.99     38.62 o
  -9   9   1       61.63       50.30     31.69 o
  -8   9   1     1707.54     1525.71     33.96 o
  -7   9   1       54.77       97.21     15.15 o
  -6   9   1      571.81      645.98     21.29 o
  -5   9   1       46.17       92.28     16.96 o
  -4   9   1     2709.96     2493.53     41.98 o
  -3   9   1      199.52      236.12     16.79 o
  -2   9   1     1373.06     1338.70     25.73 o
  -1   9   1      131.60      218.19     13.71 o
   0   9   1      610.07      592.52     19.37 o
   1   9   1       58.93      154.97     13.16 o
   2   9   1      173.38      200.36     15.05 o
   3   9   1      155.80      199.75     14.81 o
   4   9   1     1842.90     1740.15     34.92 o
   5   9   1       23.56       19.23     13.94 o
   6   9   1      183.57      167.73     15.53 o
   7   9   1       51.35       40.28     15.04 o
   8   9   1       80.68       97.00     16.95 o
   9   9   1        6.37       35.53     17.16 o
  10   9   1     1287.04     1312.22     49.29 o
  11   9   1        1.69       89.40     40.61 o
 -10  10   1      221.06      168.19     43.46 o
  -9  10   1        0.45       54.39     26.93 o
  -8  10   1     2074.55     2077.32     48.52 o
  -7  10   1        0.17       36.14     15.82 o
  -6  10   1     1007.58      894.40     25.78 o
  -5  10   1        3.62       27.57     18.41 o
  -4  10   1       54.59       48.93     16.97 o
  -3  10   1        6.39       49.85     16.71 o
  -2  10   1     2309.88     2220.16     38.25 o
  -1  10   1        0.08       29.71     16.22 o
   0  10   1       23.95       46.78     16.07 o
   1  10   1        9.07       36.19     15.52 o
   2  10   1     4256.82     3975.86     52.66 o
   3  10   1       10.86       62.54     15.37 o
   4  10   1      120.86       59.13     15.75 o
   5  10   1       12.55       23.44     15.90 o
   6  10   1       47.11        8.99     15.80 o
   7  10   1        2.64        4.29     17.26 o
   8  10   1       46.87       23.51     19.10 o
   9  10   1        0.27        6.78     27.41 o
  10  10   1        2.65      -43.22     43.22 o
  -9  11   1       23.61      -31.72     38.34 o
  -8  11   1      478.54      388.77     40.45 o
  -7  11   1        0.78       20.09     34.62 o
  -6  11   1        7.60        7.69     21.13 o
  -5  11   1       22.10       35.74     25.88 o
  -4  11   1      548.12      485.88     26.79 o
  -3  11   1       70.62      198.94     19.84 o
  -2  11   1        6.13       -1.82     17.07 o
  -1  11   1        9.33        8.51     17.01 o
   0  11   1        6.97      -15.64     15.64 o
   1  11   1        0.04      -16.75     16.75 o
   2  11   1       68.99       81.99     19.13 o
   3  11   1        3.08       11.53     17.52 o
   4  11   1       27.38       16.47     19.95 o
   5  11   1       11.33       23.22     21.59 o
   6  11   1       59.56       56.72     22.93 o
   7  11   1        2.28       38.00     29.79 o
   8  11   1      220.10      211.08     49.13 o
   9  11   1        2.52       41.59     68.36 o
  -8  12   1       39.75       32.79     54.56 o
  -7  12   1        3.07      -14.23     44.77 o
  -6  12   1      218.19      284.11     32.70 o
  -5  12   1      134.43      110.05     48.11 o
  -4  12   1      156.60      209.50     38.06 o
  -3  12   1       34.47        8.54     30.75 o
  -2  12   1      217.99      192.47     27.84 o
  -1  12   1        0.51      -14.61     24.26 o
   0  12   1      811.61      809.95     36.97 o
   1  12   1        0.00        5.24     24.89 o
   2  12   1      184.10      249.72     32.05 o
   3  12   1       39.25       58.17     25.58 o
   4  12   1      112.46      118.30     27.29 o
   5  12   1       18.34       21.58     29.83 o
   6  12   1     1014.49      971.84     45.30 o
   7  12   1        0.07       13.03     45.37 o
   8  12   1       79.19      169.06    104.60 o
  -6  13   1        2.08      125.78     54.54 o
  -5  13   1       86.19      159.11     52.58 o
  -4  13   1       23.87       72.13     79.08 o
  -3  13   1      106.16       77.30     51.08 o
  -2  13   1        5.88       17.52     39.96 o
  -1  13   1       28.30       18.59     46.19 o
   0  13   1     1292.02     1341.16     68.36 o
   1  13   1       11.05       42.17     39.90 o
   2  13   1      362.42      271.13     44.79 o
   3  13   1        4.65      -20.66     47.26 o
   4  13   1     1532.82     1437.78     87.03 o
   5  13   1       82.24      168.30     39.96 o
   6  13   1       76.00      199.10     63.43 o
  -4  14   1       22.03       25.03     76.96 o
  -3  14   1       17.00       79.21     53.61 o
  -2  14   1        2.21       11.96     49.01 o
  -1  14   1       61.95       45.29     76.34 o
   0  14   1       97.59       55.14     52.27 o
   1  14   1       18.64       21.57     60.60 o
   2  14   1        0.82      -22.10     55.26 o
   3  14   1       52.23       34.86     75.96 o
   4  14   1        0.27      -54.28     79.18 o
 -14   0   2      566.51      664.74     66.53 o
 -13   0   2        0.09      -44.16     44.83 o
 -12   0   2      995.12      945.93     81.40 o
 -11   0   2       21.24       62.45     38.36 o
 -10   0   2     3055.24     2812.16    159.58 o
  -9   0   2      153.46      155.89     32.25 o
  -8   0   2     1756.95     1705.75     49.14 o
  -7   0   2      148.08      159.03     12.75 o
  -6   0   2    12856.62    13380.55    193.68 o
  -5   0   2       14.46       14.34      6.96 o
  -4   0   2      195.10      181.41     13.43 o
  -3   0   2      114.18      103.45      6.38 o
  -2   0   2     2825.88     2876.47     39.60 o
   2   0   2    40563.28    36444.91    651.03 o
   3   0   2       65.22       51.78      6.33 o
   4   0   2       77.87       77.74      6.39 o
   5   0   2        6.86       90.62     39.97 o
   6   0   2      428.02      593.41     17.45 o
   7   0   2       12.31        4.80      8.04 o
   8   0   2      221.88      176.77     13.02 o
   9   0   2       84.53       83.20     13.65 o
  10   0   2     1077.79     1106.18     40.87 o
  11   0   2       78.57       25.64     27.25 o
  12   0   2       32.44       86.37     27.30 o
  13   0   2        4.55       23.19     32.35 o
  14   0   2       12.51      -58.74     67.03 o
 -14   1   2       93.71       -4.92     35.62 o
 -13   1   2        0.83        6.75     34.29 o
 -12   1   2      483.99      461.35     28.01 o
 -11   1   2        2.90       34.29     15.95 o
 -10   1   2       37.09       64.91     15.40 o
  -9   1   2       87.53      120.25     12.71 o
  -8   1   2      419.31      400.09     15.05 o
  -7   1   2       66.48       79.40      6.56 o
  -6   1   2     1470.98     1530.17     22.08 o
  -5   1   2        2.22       35.60      6.91 o
  -4   1   2     9142.35     9734.60     90.34 o
  -3   1   2      320.24      330.31      6.78 o
  -2   1   2    32058.27    30387.09    283.79 o
  -1   1   2        1.13       -2.90      2.90 o
   1   1   2      146.94      148.78      3.22 o
   2   1   2    18186.95    17077.26    160.85 o
   3   1   2      241.63      248.80      5.75 o
   4   1   2    28829.05    29294.82    289.14 o
   5   1   2       31.04       41.44      5.92 o
   6   1   2     3272.79     3303.33     37.11 o
   7   1   2        6.21       11.05      6.07 o
   8   1   2      281.23      278.28     11.09 o
   9   1   2        1.98       14.49      7.90 o
  10   1   2     2493.37     2425.83     40.69 o
  11   1   2        0.02        6.70     14.83 o
  12   1   2      531.27      491.26     27.20 o
  13   1   2        0.33        8.87     23.72 o
  14   1   2      293.44      247.72     37.54 o
 -14   2   2       21.16       -2.90     38.91 o
 -13   2   2       12.06       66.57     54.79 o
 -12   2   2      187.91      252.21     23.06 o
 -11   2   2       18.91       33.12     17.22 o
 -10   2   2      334.10      337.34     17.80 o
  -9   2   2        0.01       -0.98     10.21 o
  -8   2   2        0.36        5.21      7.46 o
  -7   2   2      113.05      132.86      6.23 o
  -6   2   2     7889.38     7835.71     72.41 o
  -5   2   2      128.14      156.78      6.44 o
  -4   2   2     1936.02     2116.58     23.08 o
  -3   2   2     1622.94     1579.48     17.69 o
  -2   2   2    48413.11    44026.76    393.56 o
  -1   2   2        4.68        5.35      3.02 o
   0   2   2     2074.87     2139.04     23.03 o
   1   2   2      640.62      617.19      8.63 o
   2   2   2        0.84       10.89      2.98 o
   3   2   2     1011.40     1076.24     11.87 o
   4   2   2     7433.13     8190.50     80.83 o
   5   2   2       24.94       24.78      5.39 o
   6   2   2      844.51      902.05     14.89 o
   7   2   2      533.84      597.35     14.10 o
   8   2   2     3325.35     3337.14     36.91 o
   9   2   2      164.45      180.19      9.86 o
  10   2   2     1416.33     1257.56     21.55 o
  11   2   2        8.86       39.17     15.52 o
  12   2   2        4.44        3.47     21.82 o
  13   2   2        0.83       10.83     28.93 o
  14   2   2       15.79       91.41     41.95 o
 -14   3   2        1.66      -16.46     37.79 o
 -13   3   2      188.79      271.73     34.92 o
 -12   3   2      205.88      208.13     26.33 o
 -11   3   2      426.54      440.86     25.42 o
 -10   3   2       66.57       51.98     12.45 o
  -9   3   2      146.27      169.91      9.08 o
  -8   3   2     8612.68     8617.55     78.53 o
  -7   3   2      395.10      404.59     12.63 o
  -6   3   2     2902.62     2897.46     31.60 o
  -5   3   2      497.71      423.27     10.38 o
  -4   3   2     2893.06     2958.54     31.00 o
  -3   3   2     4739.82     5263.13     50.12 o
  -2   3   2     7841.63     7670.07     67.63 o
  -1   3   2      547.81      547.26      9.39 o
   0   3   2       18.80       16.26      4.44 o
   1   3   2      290.75      310.50     10.16 o
   2   3   2    28867.62    27036.61    225.89 o
   3   3   2      997.66     1076.37     13.41 o
   4   3   2     4706.15     4499.70     43.65 o
   5   3   2      951.22      939.02     12.58 o
   6   3   2       44.96       34.91      6.91 o
   7   3   2      376.08      383.58     11.65 o
   8   3   2     1625.82     1725.77     25.68 o
   9   3   2       12.22        5.67      9.42 o
  10   3   2      227.02      200.91     11.94 o
  11   3   2       48.61       54.84     11.95 o
  12   3   2      107.04      161.23     21.32 o
  13   3   2        8.26       57.51     42.81 o
  14   3   2       77.77       76.89     67.06 o
 -14   4   2      444.20      494.58     58.34 o
 -13   4   2       65.31       81.75     43.60 o
 -12   4   2      240.20      237.24     38.23 o
 -11   4   2        5.51        2.66     19.84 o
 -10   4   2      940.16      914.09     21.28 o
  -9   4   2        9.17        4.56      8.40 o
  -8   4   2     3382.20     3232.33     37.04 o
  -7   4   2      860.20      830.88     15.52 o
  -6   4   2      265.76      263.36      9.91 o
  -5   4   2      171.54      170.45      8.38 o
  -4   4   2    12108.09    12068.87    105.20 o
  -3   4   2     6104.30     6917.90     63.14 o
  -2   4   2     5915.29     6161.73     56.56 o
  -1   4   2      208.51      223.00      7.65 o
   0   4   2     8737.76     9132.58     90.77 o
   1   4   2      518.47      581.82     10.93 o
   2   4   2      263.49      304.47      8.23 o
   3   4   2     2416.86     2694.97     40.07 o
   4   4   2     1928.89     1920.37     21.88 o
   5   4   2     1126.62     1206.95     16.85 o
   6   4   2      142.89      143.16      7.64 o
   7   4   2      796.83      742.70     18.48 o
   8   4   2     1422.14     1441.78     24.13 o
   9   4   2      420.84      432.67     18.05 o
  10   4   2       58.08       63.43     13.04 o
  11   4   2       71.35       71.65     13.50 o
  12   4   2      395.99      390.08     30.57 o
  13   4   2      170.53      263.85     38.58 o
 -13   5   2       87.43      137.52     34.35 o
 -12   5   2      104.10      136.61     43.67 o
 -11   5   2        0.01      -13.72     13.72 o
 -10   5   2        2.97        1.92     12.51 o
  -9   5   2        4.83       -9.01      9.01 o
  -8   5   2       23.02       24.43      9.25 o
  -7   5   2     1115.17     1051.68     23.82 o
  -6   5   2     1515.42     1450.44     21.51 o
  -5   5   2      386.47      425.22     10.81 o
  -4   5   2     2591.87     2680.32     29.01 o
  -3   5   2     1434.21     1415.46     18.25 o
  -2   5   2     7023.66     7360.79     65.51 o
  -1   5   2     3407.91     3322.90     34.48 o
   0   5   2       89.20       65.08      6.60 o
   1   5   2      322.08      341.87     17.03 o
   2   5   2     3337.82     3549.83     37.73 o
   3   5   2      558.07      508.07     17.86 o
   4   5   2      205.65      243.18      9.20 o
   5   5   2     3298.33     3529.47     36.72 o
   6   5   2     2994.36     2906.62     32.95 o
   7   5   2      979.77      948.35     17.94 o
   8   5   2      426.19      454.69     18.19 o
   9   5   2     2293.44     2249.19     33.19 o
  10   5   2      248.08      246.06     16.24 o
  11   5   2       93.67       92.84     18.30 o
  12   5   2       92.99       94.56     26.70 o
  13   5   2       93.46       54.85     34.97 o
 -13   6   2        9.05      109.34     38.81 o
 -12   6   2      174.62      231.79     33.04 o
 -11   6   2       19.79       30.53     18.52 o
 -10   6   2        7.16       29.94     17.36 o
  -9   6   2      718.75      724.96     22.13 o
  -8   6   2      647.91      661.42     21.10 o
  -7   6   2        7.35       31.04     10.49 o
  -6   6   2     2577.78     2653.82     32.49 o
  -5   6   2       52.33       44.79      7.71 o
  -4   6   2      193.17      180.41      9.53 o
  -3   6   2        6.96       19.83      7.33 o
  -2   6   2     3061.22     3110.59     33.05 o
  -1   6   2     7653.25     7504.34     73.01 o
   0   6   2      233.30      205.53     10.14 o
   1   6   2     1376.94     1356.32     23.15 o
   2   6   2      228.38      291.70     12.15 o
   3   6   2      927.77      875.66     16.24 o
   4   6   2     2935.79     3023.64     33.54 o
   5   6   2      509.50      512.29     13.44 o
   6   6   2      526.91      509.24     15.06 o
   7   6   2      126.94      123.27      9.75 o
   8   6   2      372.46      400.07     27.00 o
   9   6   2      573.01      596.05     23.43 o
  10   6   2        9.42       -3.27     15.50 o
  11   6   2       10.69       35.15     19.22 o
  12   6   2      197.20      158.82     33.11 o
  13   6   2       55.12       58.38     47.33 o
 -12   7   2       10.69       42.32     32.37 o
 -11   7   2      802.99      759.39     39.93 o
 -10   7   2        1.82       -8.58     13.59 o
  -9   7   2       94.68       93.83     16.35 o
  -8   7   2       73.62       56.51     17.65 o
  -7   7   2     5145.29     5068.93     64.33 o
  -6   7   2       65.31       66.79      9.87 o
  -5   7   2      801.00      803.99     18.03 o
  -4   7   2       50.92       41.58      9.05 o
  -3   7   2      899.66      918.97     17.42 o
  -2   7   2     1826.83     1797.07     27.71 o
  -1   7   2      460.80      487.67     15.93 o
   0   7   2       81.32       86.70      9.70 o
   1   7   2      737.43      654.22     16.63 o
   2   7   2      977.31      972.73     19.30 o
   3   7   2      728.10      695.09     18.06 o
   4   7   2       13.03        9.53      8.95 o
   5   7   2     1733.68     1712.79     25.00 o
   6   7   2       12.73        4.60      9.08 o
   7   7   2     1185.46     1100.45     23.40 o
   8   7   2      283.51      313.56     13.35 o
   9   7   2        0.08        4.49     17.81 o
  10   7   2      127.26      125.74     22.27 o
  11   7   2        0.20       49.55     24.06 o
  12   7   2       58.65       15.13     33.15 o
 -12   8   2       20.62       62.56     63.75 o
 -11   8   2      223.94      218.18     62.56 o
 -10   8   2       28.98       27.73     16.80 o
  -9   8   2       37.11       33.79     16.14 o
  -8   8   2       11.54      -14.52     14.52 o
  -7   8   2      473.22      422.18     21.41 o
  -6   8   2        0.58       44.57     14.45 o
  -5   8   2     1849.48     1894.81     30.82 o
  -4   8   2       27.45      -10.11     10.11 o
  -3   8   2     4909.70     4585.99     54.32 o
  -2   8   2       34.53       27.04     11.60 o
  -1   8   2    20967.78    20525.30    186.52 o
   0   8   2      692.58      666.16     17.85 o
   1   8   2       85.58       72.91     11.31 o
   2   8   2      243.36      265.39     14.56 o
   3   8   2        0.26       -5.64     15.26 o
   4   8   2      283.01      313.48     15.67 o
   5   8   2     1044.01     1012.33     21.01 o
   6   8   2       25.68       44.72     16.45 o
   7   8   2       97.08      105.18     12.57 o
   8   8   2       75.45       68.27     12.88 o
   9   8   2      113.26      122.29     19.85 o
  10   8   2      146.76      221.36     26.39 o
  11   8   2       75.79       67.16     32.67 o
 -11   9   2      201.75      176.81     43.79 o
 -10   9   2       37.17       33.17     23.57 o
  -9   9   2        0.02      -20.70     20.70 o
  -8   9   2       30.45       85.48     18.17 o
  -7   9   2     1973.22     1959.80     32.95 o
  -6   9   2      191.90      263.60     16.61 o
  -5   9   2       28.24       32.07     15.25 o
  -4   9   2       25.63       88.06     15.45 o
  -3   9   2     3908.66     3566.85     49.11 o
  -2   9   2      268.47      310.12     16.98 o
  -1   9   2     6548.63     6371.96     67.91 o
   0   9   2      109.00      116.98     13.21 o
   1   9   2     1897.38     1916.37     30.13 o
   2   9   2       22.45        9.13     13.58 o
   3   9   2     2097.10     2033.53     33.24 o
   4   9   2        0.21       35.76     17.45 o
   5   9   2       84.82       77.11     14.25 o
   6   9   2        3.23        0.88     14.31 o
   7   9   2     1128.72     1091.39     33.17 o
   8   9   2       19.72       49.19     15.60 o
   9   9   2      134.52      129.96     17.47 o
  10   9   2       10.23       50.64     28.85 o
  11   9   2       42.47       62.09     48.97 o
 -10  10   2       14.02       54.86     50.66 o
  -9  10   2      113.91      134.85     26.17 o
  -8  10   2        0.31       69.37     22.85 o
  -7  10   2      171.98      157.60     16.62 o
  -6  10   2       67.65       52.85     15.58 o
  -5  10   2      182.54      225.55     21.50 o
  -4  10   2        4.76       -1.12     18.39 o
  -3  10   2      723.92      672.28     27.49 o
  -2  10   2       49.10       57.77     17.07 o
  -1  10   2      294.77      306.74     21.68 o
   0  10   2       12.16        3.94     15.88 o
   1  10   2     1532.57     1467.99     30.34 o
   2  10   2        0.01       83.72     16.35 o
   3  10   2       22.87       37.14     18.55 o
   4  10   2        8.62      -11.32     15.86 o
   5  10   2     1378.54     1382.80     30.75 o
   6  10   2        2.87       26.61     17.24 o
   7  10   2        3.73        8.03     16.75 o
   8  10   2        0.80      -17.87     21.71 o
   9  10   2       14.27       18.04     36.49 o
  10  10   2        5.31      -21.10     59.53 o
  -9  11   2      148.28      155.90     35.70 o
  -8  11   2        0.07      -27.91     31.39 o
  -7  11   2        1.36       26.31     21.73 o
  -6  11   2       39.14        0.45     26.15 o
  -5  11   2        5.79      -33.57     33.57 o
  -4  11   2       39.70       89.45     21.18 o
  -3  11   2      654.73      843.80     30.39 o
  -2  11   2        2.23        6.84     17.88 o
  -1  11   2      230.11      197.07     18.74 o
   0  11   2        1.68        0.71     17.14 o
   1  11   2     1166.93     1113.16     29.21 o
   2  11   2        0.39        5.48     17.00 o
   3  11   2      369.27      320.57     23.04 o
   4  11   2        0.70       -5.58     19.83 o
   5  11   2      164.38      158.55     21.83 o
   6  11   2        0.70        1.94     25.70 o
   7  11   2     1649.55     1469.62     42.85 o
   8  11   2       16.13      -25.78     44.51 o
   9  11   2        1.44      -43.45     49.28 o
  -8  12   2      157.78      171.25     53.39 o
  -7  12   2       64.57       23.50     38.37 o
  -6  12   2        6.58       -7.83     31.40 o
  -5  12   2       30.02      129.85     53.40 o
  -4  12   2      142.94      318.37     43.47 o
  -3  12   2      260.70      242.29     39.17 o
  -2  12   2       95.76       24.85     25.78 o
  -1  12   2       52.22       10.46     25.05 o
   0  12   2      120.20      214.53     26.24 o
   1  12   2      750.50      763.32     38.57 o
   2  12   2       61.57       88.46     33.28 o
   3  12   2       47.59       53.04     33.93 o
   4  12   2        1.92       12.68     25.36 o
   5  12   2      267.00      248.80     40.38 o
   6  12   2        4.94      124.20     37.58 o
   7  12   2       33.58       39.42     40.57 o
   8  12   2        0.05      -80.26     96.70 o
  -6  13   2      119.05      154.03     50.80 o
  -5  13   2      316.48      369.47     50.60 o
  -4  13   2       19.27       68.00     99.28 o
  -3  13   2        0.45       99.97    115.66 o
  -2  13   2       46.26      -40.16     40.16 o
  -1  13   2       36.51       27.02     44.17 o
   0  13   2      361.05      519.35     56.02 o
   1  13   2       54.32       70.00     43.11 o
   2  13   2       22.75      -12.85     62.76 o
   3  13   2      110.52      126.27     44.40 o
   4  13   2      190.49      365.26     61.11 o
   5  13   2       19.36       62.02     38.55 o
   6  13   2        0.07      -28.40     84.22 o
  -4  14   2       99.84      137.82     86.28 o
  -3  14   2       57.50      160.41     95.01 o
  -2  14   2        1.38      -65.04     65.04 o
  -1  14   2      303.60      299.92     95.98 o
   0  14   2       37.18       44.72     55.16 o
   1  14   2       92.36      122.78     50.09 o
   2  14   2       32.87       63.06     50.51 o
   3  14   2      138.88      237.58     86.36 o
 -14   1   3        4.17      -33.60     33.60 o
 -13   1   3      173.40      217.76     40.56 o
 -12   1   3        2.11       15.89     23.98 o
 -11   1   3      234.68      253.60     22.84 o
 -10   1   3       39.00       47.36     15.84 o
  -9   1   3     2950.54     2824.12     44.32 o
  -8   1   3       58.53       56.90      7.28 o
  -7   1   3     1548.04     1711.31     32.05 o
  -6   1   3       61.52       70.84      7.20 o
  -5   1   3     1373.10     1258.63     17.52 o
  -4   1   3      560.86      528.25      8.40 o
  -3   1   3     3553.43     3691.10     37.62 o
  -2   1   3      195.58      190.13      4.84 o
  -1   1   3      789.79      658.45      8.06 o
   0   1   3      225.72      223.62      5.07 o
   1   1   3        0.30        2.24      1.73 o
   2   1   3       51.76       41.42      3.10 o
   3   1   3       29.87        3.66      4.04 o
   4   1   3       17.16       40.94      4.77 o
   5   1   3     1445.42     1650.81     22.74 o
   6   1   3      552.46      618.96     13.54 o
   7   1   3     2727.18     2799.33     32.46 o
   8   1   3       37.18       36.40      7.48 o
   9   1   3      336.78      339.44     13.27 o
  10   1   3       52.65       84.75     10.54 o
  11   1   3        0.31      -14.44     14.44 o
  12   1   3       48.25       57.81     20.04 o
  13   1   3      108.58      110.25     24.80 o
  14   1   3       28.90      127.88     59.44 o
 -14   2   3        4.09       19.84     35.40 o
 -13   2   3      566.68      624.71     71.55 o
 -12   2   3       50.47       55.89     20.25 o
 -11   2   3       13.62        4.88     14.60 o
 -10   2   3       36.19       32.00     14.11 o
  -9   2   3     1028.20     1022.57     19.93 o
  -8   2   3      290.58      274.18     10.85 o
  -7   2   3     4877.48     4771.30     46.98 o
  -6   2   3      759.31      709.37     11.59 o
  -5   2   3     1218.49     1421.46     18.06 o
  -4   2   3      500.04      472.14      9.49 o
  -3   2   3       59.40       21.92      4.64 o
  -2   2   3      188.81      186.34      5.39 o
  -1   2   3      242.06      229.23      5.90 o
   0   2   3       69.97      106.63      4.46 o
   1   2   3     6181.93     6685.40     64.88 o
   2   2   3       18.31       13.23      2.98 o
   3   2   3     2607.80     2764.60     28.88 o
   4   2   3      130.04      161.19      6.17 o
   5   2   3     8409.18     8376.81     80.12 o
   6   2   3        9.37       20.42      5.78 o
   7   2   3     1002.70     1099.64     18.91 o
   8   2   3        7.08        7.40      8.50 o
   9   2   3      989.19      912.56     18.73 o
  10   2   3       11.90       23.06     10.02 o
  11   2   3     2038.15     1929.04     31.38 o
  12   2   3       20.88       65.06     20.98 o
  13   2   3       91.84      115.16     29.96 o
  14   2   3        5.94      160.60     59.79 o
 -14   3   3       26.98       42.36     73.37 o
 -13   3   3      273.06      271.40     38.37 o
 -12   3   3      159.37      181.46     26.12 o
 -11   3   3      198.16      262.41     20.55 o
 -10   3   3      247.56      232.46     14.35 o
  -9   3   3     1405.29     1329.88     19.54 o
  -8   3   3      794.52      869.48     16.72 o
  -7   3   3       98.63      112.08      9.37 o
  -6   3   3      823.83      822.24     14.91 o
  -5   3   3      453.77      535.57     12.24 o
  -4   3   3     1439.18     1599.75     21.32 o
  -3   3   3      131.21      156.61      7.16 o
  -2   3   3        3.07       -0.30      4.61 o
  -1   3   3      137.53      194.86      6.68 o
   0   3   3        2.01       -3.83      3.83 o
   1   3   3     2824.36     3019.86     32.46 o
   2   3   3      228.06      237.64      7.70 o
   3   3   3       74.15       79.79      5.17 o
   4   3   3       77.90       81.26      4.85 o
   5   3   3        0.00       -5.94      5.94 o
   6   3   3      172.35      179.00      9.07 o
   7   3   3       27.00       34.36      7.80 o
   8   3   3      114.16      125.89      9.58 o
   9   3   3      172.36      140.21     11.48 o
  10   3   3        0.80       -9.83      9.83 o
  11   3   3        0.19        5.34     11.34 o
  12   3   3        6.93       59.68     24.41 o
  13   3   3      362.08      451.70     36.59 o
 -14   4   3       39.45      159.22     49.91 o
 -13   4   3       20.68       67.02     31.23 o
 -12   4   3       27.48       29.95     26.47 o
 -11   4   3        5.10      -10.43     22.58 o
 -10   4   3       54.66       56.34     14.02 o
  -9   4   3      478.25      515.34     15.51 o
  -8   4   3      111.64      133.32     10.35 o
  -7   4   3     1231.97     1103.42     18.23 o
  -6   4   3       30.96       37.34      8.29 o
  -5   4   3     1376.86     1416.94     21.57 o
  -4   4   3      590.24      729.12     12.49 o
  -3   4   3    10997.65    11477.40    104.39 o
  -2   4   3     4136.50     4132.00     41.53 o
  -1   4   3     4453.19     4918.46     47.89 o
   0   4   3      406.63      412.04     10.45 o
   1   4   3     2242.56     2530.60     28.31 o
   2   4   3       26.85       52.06      5.86 o
   3   4   3     6763.07     6915.81     60.45 o
   4   4   3      136.85      145.38      6.95 o
   5   4   3     2585.67     2760.53     30.06 o
   6   4   3       46.13       53.20      8.12 o
   7   4   3     5400.26     5320.10     65.81 o
   8   4   3      122.56      137.31     11.27 o
   9   4   3      292.59      334.01     17.18 o
  10   4   3       27.80       -3.51     13.41 o
  11   4   3      684.60      650.56     23.30 o
  12   4   3       38.42       57.68     18.27 o
  13   4   3       81.48      122.32     31.77 o
 -13   5   3       52.41      -19.28     41.38 o
 -12   5   3       26.79       58.31     36.21 o
 -11   5   3      136.03      163.51     25.37 o
 -10   5   3      259.76      257.73     12.88 o
  -9   5   3      193.81      188.62     12.30 o
  -8   5   3      331.08      367.83     14.51 o
  -7   5   3     1000.37     1056.94     25.58 o
  -6   5   3      103.63      133.36      9.83 o
  -5   5   3      175.08      170.86      7.14 o
  -4   5   3     1596.51     1555.08     22.43 o
  -3   5   3      554.58      593.01     13.05 o
  -2   5   3      408.39      550.18     18.63 o
  -1   5   3     5896.21     5504.88     56.68 o
   0   5   3      419.18      286.36     14.19 o
   1   5   3      102.01      125.63     16.17 o
   2   5   3     2149.60     2215.93     26.12 o
   3   5   3     4330.11     4244.68     42.30 o
   4   5   3      197.12      198.16      8.56 o
   5   5   3     3599.08     3713.78     38.33 o
   6   5   3        2.12       24.80      6.55 o
   7   5   3      128.86      122.27     11.16 o
   8   5   3      439.34      447.67     18.26 o
   9   5   3      916.41      917.66     22.37 o
  10   5   3       25.80       19.94     15.84 o
  11   5   3      164.74      198.33     20.92 o
  12   5   3       84.07      110.33     28.13 o
  13   5   3       57.50      109.88     46.87 o
 -13   6   3      107.39      185.28     38.55 o
 -12   6   3      246.40      283.01     33.78 o
 -11   6   3      517.36      551.00     26.85 o
 -10   6   3      108.16      110.61     13.42 o
  -9   6   3        1.98       11.57     11.75 o
  -8   6   3      117.73      121.58     14.66 o
  -7   6   3     1799.49     1763.86     28.98 o
  -6   6   3     6156.25     6140.05     65.48 o
  -5   6   3       21.63       25.39      7.53 o
  -4   6   3       31.88       31.20      8.52 o
  -3   6   3     1966.56     1909.18     24.64 o
  -2   6   3     1831.83     1765.52     23.13 o
  -1   6   3     1057.60     1048.98     19.11 o
   0   6   3      326.87      311.74     11.47 o
   1   6   3       21.07       30.16      7.50 o
   2   6   3     2575.80     2580.09     30.40 o
   3   6   3      467.60      433.38     12.70 o
   4   6   3     8213.55     8388.45     77.52 o
   5   6   3      918.79      863.69     16.45 o
   6   6   3      699.61      643.54     16.14 o
   7   6   3       25.18       14.61      7.05 o
   8   6   3     1850.25     1720.93     34.16 o
   9   6   3      175.05      197.48     17.54 o
  10   6   3      112.15      173.10     18.14 o
  11   6   3      162.83      155.34     20.38 o
  12   6   3       82.04       11.35     31.89 o
 -12   7   3        3.59       -0.39     33.49 o
 -11   7   3       84.96      105.54     28.62 o
 -10   7   3       32.58       48.82     15.02 o
  -9   7   3        0.00        2.09     13.60 o
  -8   7   3      190.99      213.35     18.64 o
  -7   7   3      429.79      528.56     24.83 o
  -6   7   3       89.74       70.96     12.51 o
  -5   7   3     1035.03      987.57     21.95 o
  -4   7   3      634.08      625.74     16.18 o
  -3   7   3       88.56       76.51      9.58 o
  -2   7   3     3591.93     3578.48     40.97 o
  -1   7   3       28.13       22.59      9.47 o
   0   7   3     1462.85     1445.15     21.85 o
   1   7   3        0.43       -2.78      7.78 o
   2   7   3     3462.08     3387.52     40.60 o
   3   7   3      300.93      355.93     14.81 o
   4   7   3      237.72      254.31     12.30 o
   5   7   3      119.99      135.51     11.11 o
   6   7   3       41.75       55.51      9.63 o
   7   7   3      276.47      299.06     13.83 o
   8   7   3     1719.02     1548.91     29.71 o
   9   7   3        7.67       -8.42     17.87 o
  10   7   3      179.38      130.11     24.38 o
  11   7   3       57.51      145.78     24.19 o
  12   7   3      162.48      142.26     38.05 o
 -12   8   3        4.95       66.39     62.47 o
 -11   8   3       90.25      105.92     32.36 o
 -10   8   3      334.64      369.26     21.53 o
  -9   8   3       17.04       -1.97     17.80 o
  -8   8   3      196.26      239.59     18.29 o
  -7   8   3       71.13       56.56     18.50 o
  -6   8   3     2741.56     2520.37     39.10 o
  -5   8   3       13.53       23.00     12.10 o
  -4   8   3      524.27      492.06     17.37 o
  -3   8   3      268.37      291.02     15.46 o
  -2   8   3     2403.36     2349.04     33.80 o
  -1   8   3       40.57      185.86     13.55 o
   0   8   3      195.40      173.31     13.25 o
   1   8   3        6.76       -2.40      9.66 o
   2   8   3     5011.01     4740.22     54.68 o
   3   8   3      268.00      334.37     17.66 o
   4   8   3     2956.11     2807.26     40.15 o
   5   8   3       15.40       22.66     10.97 o
   6   8   3      527.64      521.92     17.53 o
   7   8   3       21.39       13.34     11.25 o
   8   8   3      315.34      303.12     15.78 o
   9   8   3      146.06      218.33     21.30 o
  10   8   3       18.42       24.43     23.28 o
  11   8   3        4.42       34.19     30.17 o
 -11   9   3        5.18      -40.73     40.73 o
 -10   9   3      553.78      564.66     31.18 o
  -9   9   3        9.72       -4.92     20.80 o
  -8   9   3      319.68      332.15     21.86 o
  -7   9   3       38.84       51.43     16.52 o
  -6   9   3      808.22      749.57     24.25 o
  -5   9   3       40.08       63.71     15.32 o
  -4   9   3      535.84      559.17     23.17 o
  -3   9   3       60.26      134.81     15.33 o
  -2   9   3      677.07      671.93     26.18 o
  -1   9   3      147.71      205.66     14.22 o
   0   9   3      244.61      237.36     14.69 o
   1   9   3        0.04       52.89     11.78 o
   2   9   3       44.78       61.96     12.55 o
   3   9   3        1.18        9.01     13.53 o
   4   9   3     1872.56     1760.22     33.34 o
   5   9   3      104.43      125.89     16.53 o
   6   9   3      329.82      387.50     18.81 o
   7   9   3       65.66       73.55     14.45 o
   8   9   3     1081.43     1051.47     29.87 o
   9   9   3       15.88       30.30     24.81 o
  10   9   3       21.72       19.04     32.91 o
  11   9   3        2.19      -21.33     59.45 o
 -10  10   3        4.01       33.30     38.82 o
  -9  10   3        7.16       50.90     25.82 o
  -8  10   3      168.02      236.99     24.79 o
  -7  10   3       16.03       50.73     16.81 o
  -6  10   3      153.02      173.23     24.44 o
  -5  10   3       27.77      137.96     19.84 o
  -4  10   3      907.48      894.75     35.89 o
  -3  10   3        0.01      -16.92     16.92 o
  -2  10   3      185.89      211.25     17.93 o
  -1  10   3      129.51      153.28     17.95 o
   0  10   3      556.55      539.11     23.71 o
   1  10   3       14.51       33.04     17.69 o
   2  10   3     1531.23     1506.99     29.86 o
   3  10   3       10.20       54.58     16.95 o
   4  10   3       19.38       -4.01     15.40 o
   5  10   3        9.64       51.29     15.43 o
   6  10   3      612.77      652.96     25.92 o
   7  10   3        0.16       26.63     17.16 o
   8  10   3      137.72      187.17     20.04 o
   9  10   3        6.96      -15.73     32.83 o
  10  10   3      232.99      200.03     47.13 o
  -9  11   3        0.17       95.77     35.84 o
  -8  11   3       13.28      -19.60     28.50 o
  -7  11   3       69.40       31.86     19.97 o
  -6  11   3      371.03      388.31     40.97 o
  -5  11   3        0.35       19.92     24.08 o
  -4  11   3       54.15      115.40     21.13 o
  -3  11   3      211.59      457.16     27.01 o
  -2  11   3        0.43      -16.82     16.82 o
  -1  11   3       67.02      113.78     18.15 o
   0  11   3       97.44       92.21     17.01 o
   1  11   3       37.72      213.41     18.35 o
   2  11   3      183.30      190.19     18.69 o
   3  11   3        2.77       -6.50     17.63 o
   4  11   3       90.15       63.67     21.24 o
   5  11   3        0.22      -10.20     22.09 o
   6  11   3       50.45       41.82     21.62 o
   7  11   3       24.32       56.41     24.30 o
   8  11   3       91.32       42.55     39.31 o
   9  11   3        0.02      -44.37     53.47 o
  -8  12   3      256.58      245.07     59.30 o
  -7  12   3       63.52       38.70     42.91 o
  -6  12   3       19.01       30.74     54.31 o
  -5  12   3       16.53       72.05     55.07 o
  -4  12   3     1828.47     1807.19     61.75 o
  -3  12   3       40.94       78.11     45.53 o
  -2  12   3       38.65      -11.65     27.62 o
  -1  12   3       26.28      -25.43     25.43 o
   0  12   3      506.71      529.44     33.29 o
   1  12   3       30.81       76.40     25.86 o
   2  12   3     1371.20     1366.23     44.36 o
   3  12   3       56.37       50.29     27.49 o
   4  12   3        1.29       18.08     35.90 o
   5  12   3       30.10      -26.64     26.64 o
   6  12   3      135.96      134.62     30.34 o
   7  12   3        1.77        0.52     67.93 o
   8  12   3      389.57      535.41    139.46 o
  -6  13   3      730.37      661.58     58.60 o
  -5  13   3        0.00       27.77     45.94 o
  -4  13   3      250.92      343.60     56.28 o
  -3  13   3       55.60      176.92     70.25 o
  -2  13   3      124.38      124.26     42.95 o
  -1  13   3       57.84       55.69     55.09 o
   0  13   3      508.03      586.10     66.99 o
   1  13   3      213.05      308.63     40.39 o
   2  13   3        6.96       75.18    111.47 o
   3  13   3        5.81       11.68     40.12 o
   4  13   3        7.09       26.69     52.99 o
   5  13   3      131.13      195.04     45.94 o
   6  13   3      119.59      197.74    113.08 o
  -4  14   3      305.33      245.25     75.67 o
  -3  14   3        0.01        7.64     55.56 o
  -2  14   3      264.57      206.19     53.02 o
  -1  14   3       53.29      166.35     57.30 o
   0  14   3       98.30       95.33     49.30 o
   1  14   3       11.24      -23.91     49.25 o
   2  14   3        2.63      163.49     52.77 o
   3  14   3        6.94      101.74    111.57 o
 -14   0   4      182.02      366.29     59.99 o
 -13   0   4       19.26      -13.39     34.15 o
 -12   0   4      594.57      484.05     47.30 o
 -11   0   4       34.76       37.18     29.43 o
 -10   0   4       55.35       61.38     27.65 o
  -9   0   4      284.43      263.45     18.96 o
  -8   0   4      921.89      983.28     27.94 o
  -7   0   4      708.37      680.15     22.98 o
  -6   0   4     3255.61     3075.56     53.27 o
  -5   0   4      165.36      215.76     11.72 o
  -4   0   4      220.48      132.17      6.99 o
  -3   0   4     1058.11      971.49     16.23 o
  -2   0   4    22583.86    21531.80    273.72 o
  -1   0   4       57.63       34.14      4.23 o
   1   0   4       11.16        7.32      2.53 o
   2   0   4    52436.47    51432.24   1125.59 o
   3   0   4       72.94       87.98      7.21 o
   4   0   4     2918.45     2873.66     47.80 o
   5   0   4      326.55      349.88     17.16 o
   6   0   4     2905.18     2864.81     48.60 o
   7   0   4       25.34       25.60      8.64 o
   8   0   4       94.16       79.92     11.45 o
   9   0   4      347.50      309.12     19.28 o
  10   0   4       96.56       76.88     15.09 o
  11   0   4       98.40      117.95     17.02 o
  12   0   4      192.61      122.31     28.96 o
  13   0   4       46.42       17.22     41.21 o
  14   0   4      154.48       81.25     91.77 o
 -14   1   4       36.82       59.60     35.91 o
 -13   1   4       89.49       50.20     26.87 o
 -12   1   4     1045.13     1024.86     43.68 o
 -11   1   4      165.00      146.57     18.21 o
 -10   1   4      131.23      139.47     15.86 o
  -9   1   4      178.42      185.25     11.62 o
  -8   1   4     2452.58     2458.67     33.78 o
  -7   1   4       69.75      102.50      9.47 o
  -6   1   4     1052.18     1016.05     17.91 o
  -5   1   4      809.73      866.83     14.56 o
  -4   1   4     3298.11     3413.93     32.23 o
  -3   1   4       55.31       57.59      4.58 o
  -2   1   4     3188.45     3263.99     30.89 o
  -1   1   4      295.62      284.49      5.19 o
   0   1   4    29474.57    26801.96    239.94 o
   1   1   4        3.01       -1.93      1.93 o
   2   1   4     8967.43     9322.38     82.36 o
   3   1   4      580.49      585.20     11.11 o
   4   1   4     3998.75     3703.95     44.72 o
   5   1   4        8.95       11.80      3.62 o
   6   1   4     9201.55     9273.75     93.65 o
   7   1   4      129.28      135.17      7.74 o
   8   1   4      777.18      786.58     16.39 o
   9   1   4       86.67       88.19      9.77 o
  10   1   4      355.67      412.69     16.89 o
  11   1   4       11.61        4.30     12.65 o
  12   1   4      274.20      300.47     23.40 o
  13   1   4       88.47      135.70     25.02 o
  14   1   4       50.17      157.07     52.90 o
 -14   2   4       28.43       13.08     36.33 o
 -13   2   4       30.18       75.43     34.20 o
 -12   2   4       56.56       15.47     18.21 o
 -11   2   4       35.85       58.34     15.09 o
 -10   2   4      615.98      596.14     21.52 o
  -9   2   4        7.81       15.83      8.21 o
  -8   2   4        1.26       -3.92      7.29 o
  -7   2   4       37.82       55.44      6.10 o
  -6   2   4        1.38        1.86      4.44 o
  -5   2   4      837.80      836.32     12.20 o
  -4   2   4     2969.37     2954.44     31.33 o
  -3   2   4     2201.34     2467.56     27.77 o
  -2   2   4    14407.89    14803.31    135.03 o
  -1   2   4      168.31      143.97      5.40 o
   0   2   4       21.48       35.79      3.55 o
   1   2   4     4542.34     4853.67     44.17 o
   2   2   4      675.99      661.18      8.88 o
   3   2   4        0.33       -3.78      3.78 o
   4   2   4     7175.49     7305.04     72.88 o
   5   2   4     1890.79     1983.69     22.54 o
   6   2   4      579.48      617.84     13.78 o
   7   2   4      292.76      330.84     11.85 o
   8   2   4       23.22       29.25      8.14 o
   9   2   4       33.07       27.66      8.99 o
  10   2   4      217.37      231.50     12.30 o
  11   2   4      270.01      349.69     15.72 o
  12   2   4        1.87       23.31     16.62 o
  13   2   4        0.47       21.02     37.70 o
  14   2   4        3.13        6.15     56.16 o
 -14   3   4        4.55       28.29     39.90 o
 -13   3   4       10.56      -32.65     32.65 o
 -12   3   4      271.57      313.43     37.98 o
 -11   3   4       85.58      109.35     18.03 o
 -10   3   4       33.12       19.15     11.23 o
  -9   3   4      122.38      110.61      8.68 o
  -8   3   4      365.10      349.81     11.76 o
  -7   3   4        6.02        5.27      6.72 o
  -6   3   4      399.63      388.04     11.19 o
  -5   3   4      121.27      215.49      8.96 o
  -4   3   4      563.80      546.12     17.60 o
  -3   3   4      902.63     1013.03     13.85 o
  -2   3   4     2244.77     2175.77     25.01 o
  -1   3   4      508.12      502.85      9.82 o
   0   3   4     2722.18     2742.68     30.28 o
   1   3   4       92.27       94.93      6.10 o
   2   3   4     3394.11     3551.09     36.18 o
   3   3   4      800.67      954.87     13.07 o
   4   3   4     2879.91     2904.36     31.92 o
   5   3   4       16.76       17.76      5.50 o
   6   3   4     2756.67     2539.30     31.41 o
   7   3   4      472.11      498.10     14.34 o
   8   3   4       22.77       10.91      9.01 o
   9   3   4       93.94       85.27     11.28 o
  10   3   4      379.37      358.61     14.94 o
  11   3   4        4.27       -9.23     12.29 o
  12   3   4      744.04      715.21     22.79 o
  13   3   4      223.36      311.23     53.52 o
 -14   4   4       53.42       80.03     48.61 o
 -13   4   4        3.24        1.54     31.51 o
 -12   4   4        0.14       -3.97     24.88 o
 -11   4   4        0.24      -19.12     19.12 o
 -10   4   4      192.59      188.47     11.54 o
  -9   4   4      242.62      237.18     11.38 o
  -8   4   4      318.41      357.06     12.55 o
  -7   4   4       89.62       78.50      8.84 o
  -6   4   4      914.92      921.63     16.71 o
  -5   4   4      932.17      874.16     16.11 o
  -4   4   4      226.62      222.97      7.59 o
  -3   4   4      418.80      462.19     14.64 o
  -2   4   4      842.34      961.60     14.89 o
  -1   4   4     1532.38     1731.78     21.02 o
   0   4   4     6060.06     6288.58     61.85 o
   1   4   4      324.25      354.23      9.70 o
   2   4   4     3072.93     3460.18     38.22 o
   3   4   4     1101.84     1069.87     15.19 o
   4   4   4      523.41      441.37      9.70 o
   5   4   4        0.40        4.16      6.78 o
   6   4   4       41.71       57.01      8.68 o
   7   4   4      568.53      678.11     27.89 o
   8   4   4     3050.40     2959.94     39.06 o
   9   4   4      166.34      133.46     13.15 o
  10   4   4      123.16      125.52     14.36 o
  11   4   4      488.38      549.92     22.65 o
  12   4   4      503.41      516.04     25.34 o
  13   4   4       17.70       28.16     33.46 o
 -13   5   4       77.55       73.84     33.66 o
 -12   5   4      139.55      130.53     34.67 o
 -11   5   4      692.19      705.23     32.17 o
 -10   5   4      623.47      613.83     17.38 o
  -9   5   4        9.26        0.95     12.18 o
  -8   5   4      437.00      429.65     14.98 o
  -7   5   4     5076.64     4954.07     52.76 o
  -6   5   4      402.67      421.98     14.67 o
  -5   5   4      776.71      765.26     16.93 o
  -4   5   4     1468.76     1436.40     21.68 o
  -3   5   4      866.88      930.94     16.94 o
  -2   5   4     2013.10     1900.84     24.00 o
  -1   5   4     1259.09     1075.07     19.52 o
   0   5   4      762.01      760.67     29.82 o
   1   5   4       22.02       62.29      9.20 o
   2   5   4    12821.88    12877.40    121.54 o
   3   5   4     3702.61     3720.79     37.91 o
   4   5   4     1349.79     1401.75     18.70 o
   5   5   4      682.05      667.62     13.43 o
   6   5   4     5388.64     5317.74     59.45 o
   7   5   4       82.52       55.32     10.50 o
   8   5   4      940.12      953.57     23.23 o
   9   5   4      231.95      303.81     16.17 o
  10   5   4      311.78      368.36     19.52 o
  11   5   4        4.16       27.90     19.14 o
  12   5   4        0.88       -2.02     21.78 o
  13   5   4        2.18      -11.09     37.99 o
 -13   6   4       23.08       77.82     36.34 o
 -12   6   4        6.32       49.08     29.83 o
 -11   6   4      214.80      266.36     16.79 o
 -10   6   4        0.01       -2.52     12.91 o
  -9   6   4      232.51      244.37     14.91 o
  -8   6   4      433.94      445.87     19.28 o
  -7   6   4     1426.42     1513.71     27.08 o
  -6   6   4     1071.86     1141.26     23.65 o
  -5   6   4     2063.33     1929.96     26.35 o
  -4   6   4        1.53        4.98      8.05 o
  -3   6   4     2596.64     2596.76     31.71 o
  -2   6   4      738.12      685.48     14.92 o
  -1   6   4     4446.20     4468.51     48.93 o
   0   6   4      198.44      200.45      9.50 o
   1   6   4       22.30       22.85      6.50 o
   2   6   4      243.67      257.93     10.44 o
   3   6   4      237.83      232.42     10.34 o
   4   6   4     3542.95     3547.10     38.39 o
   5   6   4       53.60       49.89      8.05 o
   6   6   4      117.91      150.93      9.76 o
   7   6   4       14.26       14.81     11.06 o
   8   6   4      925.58      884.42     22.62 o
   9   6   4      663.18      720.51     25.39 o
  10   6   4      231.25      254.34     19.07 o
  11   6   4       50.13       73.47     20.18 o
  12   6   4       33.48       16.01     28.10 o
 -12   7   4       75.45       93.99     34.28 o
 -11   7   4        0.41      -14.35     21.85 o
 -10   7   4       37.88       33.74     22.05 o
  -9   7   4       15.30        5.86     15.09 o
  -8   7   4      287.00      240.30     18.17 o
  -7   7   4     1276.33     1380.52     27.77 o
  -6   7   4      632.59      660.09     19.34 o
  -5   7   4     1711.77     1571.96     25.93 o
  -4   7   4       47.39       29.07      9.31 o
  -3   7   4     1557.20     1478.45     23.02 o
  -2   7   4      909.61      824.69     17.72 o
  -1   7   4       37.25       51.28      9.60 o
   0   7   4       12.31       26.57      7.97 o
   1   7   4     1243.38     1292.23     20.51 o
   2   7   4      504.69      497.30     14.37 o
   3   7   4     4044.58     3899.59     43.85 o
   4   7   4       19.40       31.66      9.22 o
   5   7   4     1630.54     1634.40     24.62 o
   6   7   4        2.86       -6.84      8.67 o
   7   7   4      340.31      356.59     18.46 o
   8   7   4      150.79      191.59     15.66 o
   9   7   4      610.84      656.96     25.78 o
  10   7   4       31.98       39.30     25.36 o
  11   7   4      402.97      386.88     28.24 o
  12   7   4       12.58      -32.41     32.41 o
 -12   8   4       32.24      -37.53     41.38 o
 -11   8   4        0.05      -17.88     33.61 o
 -10   8   4      108.81      180.66     21.58 o
  -9   8   4        3.58        4.49     16.18 o
  -8   8   4        2.87       50.27     19.64 o
  -7   8   4        0.96       25.62     20.61 o
  -6   8   4      376.66      430.98     18.22 o
  -5   8   4      872.13      742.22     20.43 o
  -4   8   4       52.91       46.20     10.88 o
  -3   8   4      253.12      233.50     15.93 o
  -2   8   4       10.21       95.31     12.09 o
  -1   8   4    10345.65    10348.99     96.93 o
   0   8   4      159.41      144.04     11.62 o
   1   8   4     1190.48     1171.29     20.94 o
   2   8   4     1050.78     1139.52     23.36 o
   3   8   4     6349.60     6274.38     72.28 o
   4   8   4      160.77      233.36     15.09 o
   5   8   4      296.63      337.85     15.13 o
   6   8   4       53.13       69.14     14.28 o
   7   8   4       82.16       63.00     11.94 o
   8   8   4        0.13        5.36     21.72 o
   9   8   4     1617.77     1750.35     48.67 o
  10   8   4       23.83       31.12     24.03 o
  11   8   4        1.36       10.27     31.48 o
 -11   9   4       12.40       76.51     38.14 o
 -10   9   4       62.26      181.99     32.44 o
  -9   9   4      555.67      548.57     27.83 o
  -8   9   4        4.79       -7.71     18.02 o
  -7   9   4       31.74       50.05     16.47 o
  -6   9   4       50.42       47.03     15.50 o
  -5   9   4       88.29      202.42     17.18 o
  -4   9   4        1.94       -2.97     15.70 o
  -3   9   4      789.65      703.88     23.13 o
  -2   9   4       19.02       22.88     12.53 o
  -1   9   4      360.61      422.34     17.64 o
   0   9   4        0.06        7.60     11.60 o
   1   9   4     4625.43     4406.35     51.25 o
   2   9   4        0.32      -11.80     11.80 o
   3   9   4     1136.12     1036.08     24.45 o
   4   9   4      136.41      195.37     19.02 o
   5   9   4     4043.00     3817.49     53.91 o
   6   9   4        3.60       22.88     14.08 o
   7   9   4       37.19       17.65     14.35 o
   8   9   4      225.08      215.15     15.29 o
   9   9   4     1464.54     1449.01     52.77 o
  10   9   4        0.42      -19.57     27.53 o
  11   9   4       39.87       70.27     45.82 o
 -10  10   4        3.79       -8.45     42.17 o
  -9  10   4      595.30      654.71     35.55 o
  -8  10   4       55.47      177.54     26.58 o
  -7  10   4      277.09      300.83     25.39 o
  -6  10   4        0.66       -5.04     18.90 o
  -5  10   4     3278.71     2987.08     47.36 o
  -4  10   4       29.53       63.84     17.33 o
  -3  10   4      671.20      787.71     27.42 o
  -2  10   4       20.13       20.92     15.23 o
  -1  10   4      364.08      351.71     20.80 o
   0  10   4       16.12       19.20     18.32 o
   1  10   4       22.30       47.01     15.50 o
   2  10   4       69.86      151.40     15.98 o
   3  10   4      852.72      804.12     24.87 o
   4  10   4       31.17       16.63     15.65 o
   5  10   4      454.08      446.14     21.43 o
   6  10   4        1.30        5.12     16.20 o
   7  10   4       47.78       30.71     17.70 o
   8  10   4        1.24        8.11     21.18 o
   9  10   4       23.59       27.61     32.70 o
  10  10   4       12.71      203.36     68.44 o
  -9  11   4     2655.52     2743.92     74.94 o
  -8  11   4       11.05        2.57     32.14 o
  -7  11   4       82.70       85.51     28.20 o
  -6  11   4        2.45       22.26     20.89 o
  -5  11   4      784.78      815.79     34.79 o
  -4  11   4       35.40      106.19     21.55 o
  -3  11   4     4863.30     4608.88     61.00 o
  -2  11   4        1.49      -16.04     16.90 o
  -1  11   4        2.51      -16.50     16.50 o
   0  11   4       34.79       -1.36     16.75 o
   1  11   4     3380.22     3151.96     45.67 o
   2  11   4       31.01       48.65     19.93 o
   3  11   4       39.36       33.21     18.25 o
   4  11   4       42.43       20.48     20.96 o
   5  11   4        3.12        4.03     20.30 o
   6  11   4        0.00      -21.79     21.79 o
   7  11   4      409.56      397.82     27.53 o
   8  11   4        0.01       16.33     48.99 o
   9  11   4       58.13      186.35     54.90 o
  -8  12   4        0.19       70.74     51.91 o
  -7  12   4      328.48      376.65     61.33 o
  -6  12   4        0.47       17.07     32.50 o
  -5  12   4     1183.95     1287.42    122.14 o
  -4  12   4       13.12      151.12     42.27 o
  -3  12   4      937.21      859.49     45.20 o
  -2  12   4       16.81      -13.53     26.79 o
  -1  12   4       28.43      -10.73     34.62 o
   0  12   4       62.83      104.32     27.23 o
   1  12   4       20.30       73.42     26.46 o
   2  12   4       59.57      149.71     29.37 o
   3  12   4      378.58      366.52     30.33 o
   4  12   4       24.94      -18.17     26.11 o
   5  12   4        3.15      -26.08     28.76 o
   6  12   4        3.94      -27.94     27.94 o
   7  12   4       63.70      116.58     40.74 o
  -6  13   4      130.46      115.69     65.72 o
  -5  13   4      106.54       49.40     54.16 o
  -4  13   4        8.10      157.05     60.82 o
  -3  13   4       69.20      121.55     55.48 o
  -2  13   4       35.54       35.88    101.21 o
  -1  13   4      152.69      165.29     72.92 o
   0  13   4       19.80        6.99     40.84 o
   1  13   4      420.53      557.18     43.42 o
   2  13   4       20.61      -14.25     37.89 o
   3  13   4       30.73      -39.76     39.76 o
   4  13   4      153.33      253.78     44.50 o
   5  13   4      319.07      379.38     42.62 o
   6  13   4      159.12      291.64     82.06 o
  -3  14   4       44.00      -32.90     62.24 o
  -2  14   4      158.75      297.54     59.24 o
  -1  14   4       30.74       33.95     52.67 o
   0  14   4       25.28       42.50     50.91 o
   1  14   4      190.62      163.50     72.44 o
   2  14   4        5.62       34.04     46.00 o
   3  14   4      206.80      192.33     81.13 o
 -14   1   5       46.73       65.25     39.34 o
 -13   1   5       29.62      -18.62     26.70 o
 -12   1   5       33.79       82.14     21.98 o
 -11   1   5      891.03      800.37     31.93 o
 -10   1   5        4.24       13.46     10.60 o
  -9   1   5      297.41      324.74     15.33 o
  -8   1   5      293.87      308.81     17.93 o
  -7   1   5      290.32      317.69     13.72 o
  -6   1   5      508.21      578.08     12.00 o
  -5   1   5     8648.77     9361.00     85.33 o
  -4   1   5       58.55       57.51      5.31 o
  -3   1   5     8106.05     7879.16     70.87 o
  -2   1   5      252.63      235.60      5.87 o
  -1   1   5    12139.12    11426.34     93.23 o
   0   1   5      228.19      221.56      5.18 o
   1   1   5       96.53       51.88      2.54 o
   2   1   5      432.95      477.08     10.32 o
   3   1   5     1193.64     1245.38     17.61 o
   4   1   5      148.91      163.34      8.48 o
   5   1   5      798.85     1002.20     19.65 o
   6   1   5      580.70      562.68     12.15 o
   7   1   5     3555.24     3505.35     39.07 o
   8   1   5       72.78       90.07      8.11 o
   9   1   5      629.63      737.46     18.58 o
  10   1   5        3.34       -0.95     10.42 o
  11   1   5       14.50        5.98     12.05 o
  12   1   5        2.91       -2.06     13.32 o
  13   1   5     1322.49     1311.97     52.34 o
  14   1   5       10.16       31.07     82.78 o
 -14   2   5        6.26      -29.08     43.27 o
 -13   2   5      323.08      309.02     38.98 o
 -12   2   5       30.15       -7.00     46.93 o
 -11   2   5        0.03       -4.01     13.33 o
 -10   2   5      256.11      285.50     13.92 o
  -9   2   5     2296.91     2164.24     30.58 o
  -8   2   5        3.50        2.90     10.20 o
  -7   2   5       57.24       27.61      5.82 o
  -6   2   5       16.28       21.51      4.39 o
  -5   2   5     5401.78     4962.84     47.53 o
  -4   2   5       93.58       90.47      5.47 o
  -3   2   5    15996.24    16640.76    158.53 o
  -2   2   5     1146.94     1148.59     14.68 o
  -1   2   5     5433.17     5578.33     53.52 o
   0   2   5        1.55        1.19      2.97 o
   1   2   5    68767.02    63589.95    879.07 o
   2   2   5      317.05      311.39      8.06 o
   3   2   5      946.88      971.80     13.37 o
   4   2   5       34.88       35.45      5.78 o
   5   2   5    17114.68    17122.88    157.86 o
   6   2   5        0.72        2.49      6.09 o
   7   2   5     3649.78     3651.19     43.02 o
   8   2   5        4.18       -6.08      7.57 o
   9   2   5      108.31       84.58     10.06 o
  10   2   5        9.43        9.39     12.27 o
  11   2   5      389.35      467.27     18.73 o
  12   2   5       84.34       70.60     14.43 o
  13   2   5        0.03      -10.15     40.94 o
 -14   3   5      157.95      180.61     42.96 o
 -13   3   5      599.30      482.10     41.08 o
 -12   3   5        1.35      -22.63     22.63 o
 -11   3   5      461.73      435.54     23.55 o
 -10   3   5      326.65      357.89     15.61 o
  -9   3   5       14.13       21.71      8.30 o
  -8   3   5     1025.38     1004.44     17.77 o
  -7   3   5     1246.59     1175.35     18.95 o
  -6   3   5       21.79       24.23      6.39 o
  -5   3   5     1880.44     1991.22     24.51 o
  -4   3   5     7233.33     7560.19     74.14 o
  -3   3   5      282.00      442.50      9.19 o
  -2   3   5      257.49      238.89      7.97 o
  -1   3   5      362.22      403.17      9.24 o
   0   3   5     5717.09     5934.13     59.98 o
   1   3   5    22147.42    22077.70    219.15 o
   2   3   5      491.41      488.56      9.07 o
   3   3   5    10092.51    10316.06     92.51 o
   4   3   5      344.59      307.13      9.15 o
   5   3   5     3295.90     3262.99     35.47 o
   6   3   5        1.27        5.33      6.65 o
   7   3   5     4522.94     4502.90     51.02 o
   8   3   5       26.71       15.69      9.55 o
   9   3   5        2.19       -3.98     13.22 o
  10   3   5       31.85       38.27     11.92 o
  11   3   5      453.83      468.20     19.45 o
  12   3   5       27.45       24.85     16.53 o
  13   3   5      255.58      285.53     34.03 o
 -14   4   5       47.14       95.95     52.53 o
 -13   4   5      143.75      125.65     31.53 o
 -12   4   5      117.48      107.22     25.97 o
 -11   4   5      110.11       98.76     15.06 o
 -10   4   5     1402.89     1396.44     23.59 o
  -9   4   5      398.69      373.42     15.16 o
  -8   4   5      358.39      364.69     13.43 o
  -7   4   5      716.60      643.09     15.93 o
  -6   4   5     2307.49     2324.05     28.53 o
  -5   4   5     1369.11     1441.67     21.24 o
  -4   4   5       48.23       35.32      4.99 o
  -3   4   5      264.71      236.66     16.06 o
  -2   4   5      489.44      605.09     12.14 o
  -1   4   5     8476.95     9010.02     82.95 o
   0   4   5     2833.89     2945.52     33.71 o
   1   4   5     1234.23     1306.55     18.10 o
   2   4   5     4930.57     5387.72     51.80 o
   3   4   5     3679.40     3469.26     35.33 o
   4   4   5      352.16      295.67      8.44 o
   5   4   5     4266.83     4482.61     49.49 o
   6   4   5     1573.63     1654.38     25.85 o
   7   4   5     1962.16     2129.71     36.24 o
   8   4   5      803.91      853.94     19.90 o
   9   4   5       56.13       57.78     12.65 o
  10   4   5      366.16      387.98     19.57 o
  11   4   5        1.78       27.48     15.77 o
  12   4   5      412.12      460.49     25.77 o
  13   4   5       30.30        6.31     38.52 o
 -13   5   5      178.42      172.82     35.96 o
 -12   5   5       18.43      -26.52     30.74 o
 -11   5   5      546.69      618.29     28.58 o
 -10   5   5       29.04       43.05     11.13 o
  -9   5   5       52.71       52.74     10.75 o
  -8   5   5      548.24      489.13     16.79 o
  -7   5   5     1408.77     1453.64     24.87 o
  -6   5   5     4464.64     4438.07     49.58 o
  -5   5   5      191.03      232.59     11.25 o
  -4   5   5     4016.01     4158.18     45.96 o
  -3   5   5      139.58      192.96     13.38 o
  -2   5   5     2859.74     2928.62     32.96 o
  -1   5   5      660.91      783.27     15.13 o
   0   5   5     9948.92    10093.71     97.16 o
   1   5   5     7060.31     7319.91     72.25 o
   2   5   5     2586.70     2793.50     32.72 o
   3   5   5       89.15       99.20      7.33 o
   4   5   5     2954.82     2948.19     31.53 o
   5   5   5      916.84      832.70     13.74 o
   6   5   5     5382.09     5545.48     61.73 o
   7   5   5       95.47       51.00     11.10 o
   8   5   5      522.51      561.31     21.84 o
   9   5   5      712.28      730.54     22.00 o
  10   5   5      573.74      644.65     25.18 o
  11   5   5       93.58       74.34     20.82 o
  12   5   5      210.31      246.77     25.20 o
  13   5   5      228.15      185.93     46.58 o
 -13   6   5        2.56      -15.95     37.49 o
 -12   6   5       40.20       97.38     34.71 o
 -11   6   5        6.13       35.75     15.00 o
 -10   6   5        0.09       -4.74     13.04 o
  -9   6   5       15.01       -6.53     12.81 o
  -8   6   5     1375.42     1379.89     31.80 o
  -7   6   5       77.53       68.25     11.42 o
  -6   6   5       98.96      141.56     12.72 o
  -5   6   5       89.38       98.84      7.97 o
  -4   6   5     1581.33     1662.53     27.00 o
  -3   6   5     1085.99     1092.37     20.75 o
  -2   6   5       72.39       69.71      8.37 o
  -1   6   5     1767.58     1801.72     25.37 o
   0   6   5     1715.90     1714.35     24.39 o
   1   6   5      107.00       95.60      8.16 o
   2   6   5        0.10        0.00      6.89 o
   3   6   5     1328.29     1321.21     19.25 o
   4   6   5      171.01      208.23     10.05 o
   5   6   5      249.76      267.08     10.83 o
   6   6   5     3003.51     3008.21     33.91 o
   7   6   5      440.27      424.32     17.03 o
   8   6   5       43.36       55.16     13.22 o
   9   6   5       31.65       66.65     15.79 o
  10   6   5     1072.17      987.25     28.73 o
  11   6   5       10.15       20.04     23.23 o
  12   6   5      277.63      275.61     36.62 o
 -12   7   5      232.44      292.41     37.21 o
 -11   7   5       56.90       57.40     22.51 o
 -10   7   5      103.69       99.20     19.04 o
  -9   7   5       38.49       24.30     14.80 o
  -8   7   5      514.01      479.87     21.63 o
  -7   7   5      218.08      319.76     17.36 o
  -6   7   5     1347.36     1279.17     26.05 o
  -5   7   5      257.05      263.39     14.02 o
  -4   7   5      280.48      272.92     12.74 o
  -3   7   5     2238.99     2270.50     32.10 o
  -2   7   5        0.52       -8.93      9.12 o
  -1   7   5     1432.44     1413.93     23.93 o
   0   7   5      600.06      646.65     15.00 o
   1   7   5       83.37       97.10      9.07 o
   2   7   5      120.79      135.31      9.93 o
   3   7   5      298.51      325.67     13.12 o
   4   7   5     2151.57     2069.12     28.82 o
   5   7   5      877.32      885.28     20.89 o
   6   7   5       76.21       93.60      9.99 o
   7   7   5       10.33      -12.26     12.26 o
   8   7   5       13.19       25.34     13.84 o
   9   7   5      221.09      194.31     19.39 o
  10   7   5      326.65      336.02     24.63 o
  11   7   5       71.06       77.01     23.82 o
  12   7   5       88.07      104.52     37.41 o
 -12   8   5       51.62        6.99     40.31 o
 -11   8   5      102.77      116.29     30.03 o
 -10   8   5     1308.94     1356.83     35.93 o
  -9   8   5       17.25       16.17     17.20 o
  -8   8   5     1591.53     1492.35     33.45 o
  -7   8   5      140.11      182.27     16.15 o
  -6   8   5     1853.84     1889.97     32.33 o
  -5   8   5       76.76       55.75     12.45 o
  -4   8   5      224.63      207.35     13.04 o
  -3   8   5      190.52      167.77     17.75 o
  -2   8   5      769.51      897.00     41.40 o
  -1   8   5     2919.51     3407.54     43.72 o
   0   8   5        0.35       -6.76      9.35 o
   1   8   5      171.70      169.31     11.85 o
   2   8   5     3559.12     3450.37     40.29 o
   3   8   5     1027.98     1178.70     24.96 o
   4   8   5       19.88       20.58     12.20 o
   5   8   5       35.23       24.49     11.55 o
   6   8   5       74.45       60.28     12.29 o
   7   8   5       22.85       26.07     11.52 o
   8   8   5      115.69       67.22     23.29 o
   9   8   5       30.79       57.07     21.19 o
  10   8   5      338.03      334.00     27.63 o
  11   8   5        3.68        2.62     30.41 o
 -11   9   5        3.16      -36.13     36.13 o
 -10   9   5      289.49      301.72     36.07 o
  -9   9   5       92.36       58.29     22.12 o
  -8   9   5      191.28      213.57     21.73 o
  -7   9   5      117.49       99.50     18.91 o
  -6   9   5      685.89      681.05     21.64 o
  -5   9   5      141.96      244.24     16.69 o
  -4   9   5        1.10       -4.36     14.81 o
  -3   9   5       15.07       32.86     14.87 o
  -2   9   5     1939.39     1781.26     31.13 o
  -1   9   5      222.95      225.38     14.15 o
   0   9   5      442.18      487.05     17.69 o
   1   9   5      438.62      433.88     16.81 o
   2   9   5      247.30      262.78     15.48 o
   3   9   5        7.00        7.25     13.50 o
   4   9   5     1086.18     1103.83     26.43 o
   5   9   5      112.78      174.85     15.55 o
   6   9   5      819.44      753.78     22.42 o
   7   9   5       20.10       19.84     15.81 o
   8   9   5      313.69      358.90     26.30 o
   9   9   5       12.03       39.89     23.37 o
  10   9   5        2.15       33.41     28.57 o
 -10  10   5       29.81       43.74     31.75 o
  -9  10   5        1.11       -6.32     39.42 o
  -8  10   5     1691.20     1612.43     42.41 o
  -7  10   5        0.84        4.78     21.33 o
  -6  10   5      116.79      103.09     16.16 o
  -5  10   5       85.28      127.42     19.46 o
  -4  10   5       12.58       22.74     17.95 o
  -3  10   5        2.57       27.12     17.07 o
  -2  10   5      350.06      349.21     19.39 o
  -1  10   5        6.31       22.52     14.66 o
   0  10   5     2302.59     2256.46     38.11 o
   1  10   5        7.97       41.62     15.35 o
   2  10   5      500.70      503.46     21.21 o
   3  10   5       56.72       75.38     16.60 o
   4  10   5      438.07      431.30     19.82 o
   5  10   5       30.31        7.98     15.74 o
   6  10   5      153.38      214.92     19.30 o
   7  10   5       17.80       49.52     28.62 o
   8  10   5      109.05      119.53     26.15 o
   9  10   5        0.50       34.07     31.20 o
  10  10   5      774.47      833.95     88.54 o
  -9  11   5       54.49      203.44     36.78 o
  -8  11   5       18.43      -15.65     30.65 o
  -7  11   5        2.43        2.33     32.61 o
  -6  11   5      365.71      417.28     37.01 o
  -5  11   5      113.44      213.04     28.60 o
  -4  11   5      621.49      642.20     28.38 o
  -3  11   5       21.52       57.40     19.80 o
  -2  11   5        4.31       30.90     17.36 o
  -1  11   5       61.02       48.29     17.47 o
   0  11   5      788.71      700.08     27.85 o
   1  11   5        0.34       46.97     18.95 o
   2  11   5       24.42       20.38     16.93 o
   3  11   5        0.94        2.58     20.47 o
   4  11   5      162.48      155.19     23.65 o
   5  11   5        7.87       42.41     22.11 o
   6  11   5       62.87       11.37     22.71 o
   7  11   5        0.02        3.25     25.15 o
   8  11   5      236.77      156.96     45.24 o
  -8  12   5        3.64       -3.29     44.46 o
  -7  12   5        0.88        9.93     43.07 o
  -6  12   5      106.01      109.12     34.52 o
  -5  12   5       95.99      118.98     44.33 o
  -4  12   5      583.31      637.60     56.44 o
  -3  12   5      206.58      235.36     31.31 o
  -2  12   5      505.23      594.83     36.67 o
  -1  12   5        1.89       20.18     26.58 o
   0  12   5      501.21      502.60     33.39 o
   1  12   5        7.80       11.87     26.04 o
   2  12   5     1043.76     1069.97     40.66 o
   3  12   5        8.20      -18.69     25.58 o
   4  12   5      167.65      147.33     29.33 o
   5  12   5        3.19      -27.99     27.99 o
   6  12   5        5.95      -30.64     30.64 o
   7  12   5       11.34        7.25     59.91 o
  -6  13   5        3.37       31.76     53.43 o
  -5  13   5      204.70      166.31     47.55 o
  -4  13   5      102.63      174.47     46.62 o
  -3  13   5        0.00       54.30     47.70 o
  -2  13   5      312.29      435.24     47.92 o
  -1  13   5        0.67      -41.60     41.60 o
   0  13   5        2.83       42.44     51.39 o
   1  13   5       21.25       49.72     34.76 o
   2  13   5        2.33       10.29     39.02 o
   3  13   5       11.00       -4.80     39.60 o
   4  13   5      574.04      537.78     41.35 o
   5  13   5       10.36       86.87     37.83 o
  -3  14   5       33.90      146.74     61.74 o
  -2  14   5      347.48      351.63    110.15 o
  -1  14   5      119.98       77.04     50.91 o
   0  14   5       14.79      112.15     45.65 o
   1  14   5      235.16      219.46     48.34 o
   2  14   5        2.94       38.76     69.50 o
   3  14   5      208.72      227.61    101.31 o
 -14   0   6      596.87      695.57     71.43 o
 -13   0   6      127.90      197.35     57.89 o
 -12   0   6      223.75      214.34     41.05 o
 -11   0   6        5.27        4.19     15.15 o
 -10   0   6       17.73       33.29     18.74 o
  -9   0   6      223.87      209.08     20.48 o
  -8   0   6      169.47      196.04     16.90 o
  -7   0   6      139.66      127.87     13.74 o
  -6   0   6    10327.97    10326.25    153.49 o
  -5   0   6        2.66       -6.40      6.40 o
  -4   0   6     6379.75     6490.24     88.44 o
  -3   0   6      218.56      196.44      8.61 o
  -2   0   6    65920.52    59254.88   1057.13 o
  -1   0   6      211.08      188.38      6.00 o
   0   0   6      232.97      289.00      5.87 o
   1   0   6      379.10      366.57      7.68 o
   3   0   6        0.60        2.51      6.76 o
   4   0   6    24415.06    25591.82    360.06 o
   5   0   6      438.18      482.53     17.95 o
   6   0   6       33.06       13.59     11.40 o
   7   0   6       80.95       90.43      8.80 o
   8   0   6     8264.45     7660.08    109.37 o
   9   0   6       31.32       46.03     12.54 o
  10   0   6      834.19      784.08     27.70 o
  11   0   6       13.57       -6.39     17.52 o
  12   0   6     1316.55     1223.61     49.95 o
  13   0   6        6.54       33.93     51.60 o
 -14   1   6        0.03       49.40     37.42 o
 -13   1   6        0.67      -32.33     32.33 o
 -12   1   6     1098.26      994.40     49.42 o
 -11   1   6       30.77       22.00     12.86 o
 -10   1   6        6.95       13.19     13.55 o
  -9   1   6      144.71      122.20     12.47 o
  -8   1   6     7596.15     7615.05     84.73 o
  -7   1   6      278.09      275.99     12.25 o
  -6   1   6     4130.79     4435.42     44.24 o
  -5   1   6      572.58      628.26     13.32 o
  -4   1   6    12065.13    12478.90    115.89 o
  -3   1   6      704.73      731.20     10.31 o
  -2   1   6     8673.55     9083.04     77.85 o
  -1   1   6      270.17      300.10      9.96 o
   0   1   6      742.77      825.12      9.13 o
   1   1   6       33.88       25.60      2.05 o
   2   1   6    56314.96    52327.97    573.55 o
   3   1   6       27.42       24.06      5.13 o
   4   1   6       22.04        8.23      7.33 o
   5   1   6       37.19       50.20      8.05 o
   6   1   6     2321.91     2063.39     29.20 o
   7   1   6       21.17       26.05      7.18 o
   8   1   6     1381.68     1279.24     21.22 o
   9   1   6       32.15       61.01     11.01 o
  10   1   6      150.39      183.15     12.80 o
  11   1   6        1.26      -13.03     13.03 o
  12   1   6      109.39       93.51     19.35 o
  13   1   6        0.32       98.93     38.12 o
 -14   2   6       30.17       37.03     38.04 o
 -13   2   6       16.46      -36.18     36.18 o
 -12   2   6       54.53       17.27     20.64 o
 -11   2   6       14.84        7.97     10.22 o
 -10   2   6     1749.88     1758.34     28.98 o
  -9   2   6     1701.00     1763.13     27.09 o
  -8   2   6     1862.76     1637.73     22.72 o
  -7   2   6      111.68      131.89      8.74 o
  -6   2   6     3733.26     3680.77     36.12 o
  -5   2   6     1076.63      990.34     13.99 o
  -4   2   6     1438.70     1351.21     17.48 o
  -3   2   6      508.08      547.97      9.88 o
  -2   2   6    22757.94    22572.25    196.30 o
  -1   2   6      484.68      508.66      8.52 o
   0   2   6      628.74      567.86      9.71 o
   1   2   6     3267.17     3263.15     32.68 o
   2   2   6      110.18      114.06      4.72 o
   3   2   6       84.78      117.06      5.39 o
   4   2   6      687.99      884.63     13.92 o
   5   2   6       73.46       92.47      6.94 o
   6   2   6     1169.55     1239.29     19.44 o
   7   2   6        2.75        6.78      6.99 o
   8   2   6      139.83      130.74      9.54 o
   9   2   6      136.97      130.36     11.15 o
  10   2   6      111.85       98.13     12.90 o
  11   2   6        2.61       37.69     14.26 o
  12   2   6       65.86       80.77     16.99 o
  13   2   6        0.09       75.05     45.28 o
 -14   3   6      321.79      373.66     45.46 o
 -13   3   6       29.65       38.99     31.38 o
 -12   3   6        6.85       -2.79     24.20 o
 -11   3   6      357.08      379.43     16.33 o
 -10   3   6     1038.44      908.08     23.50 o
  -9   3   6       20.95        2.78     12.48 o
  -8   3   6       70.52       81.78      8.52 o
  -7   3   6        3.95       17.80      8.00 o
  -6   3   6      140.11      174.30      8.73 o
  -5   3   6       47.33       59.52      7.49 o
  -4   3   6    25413.63    25689.07    225.38 o
  -3   3   6     1458.98     1289.93     17.50 o
  -2   3   6     1106.72     1296.87     17.53 o
  -1   3   6       74.18       66.43      5.89 o
   0   3   6     7608.06     7816.32     77.60 o
   1   3   6    11663.98    11956.23    115.48 o
   2   3   6        3.40        7.36      3.66 o
   3   3   6      650.79      631.38     10.52 o
   4   3   6      299.24      353.60      9.90 o
   5   3   6     2081.54     2217.76     27.97 o
   6   3   6      104.51      144.52      7.97 o
   7   3   6     1152.66     1118.26     20.05 o
   8   3   6      375.18      409.84     15.83 o
   9   3   6      327.41      355.35     19.15 o
  10   3   6      827.81      840.31     24.20 o
  11   3   6       55.12       86.80     15.45 o
  12   3   6      135.05      153.85     19.35 o
  13   3   6        1.68      -12.42     57.70 o
 -14   4   6      179.26      165.27     50.43 o
 -13   4   6       11.53       31.39     31.92 o
 -12   4   6        0.39        0.43     25.86 o
 -11   4   6       68.87       86.50     14.73 o
 -10   4   6      443.79      481.57     17.31 o
  -9   4   6      786.05      761.78     19.26 o
  -8   4   6        2.05       -8.39      8.39 o
  -7   4   6      288.81      305.70     12.25 o
  -6   4   6     1554.39     1536.34     22.30 o
  -5   4   6     4698.64     4738.06     48.82 o
  -4   4   6      314.31      209.06      8.96 o
  -3   4   6     1031.38     1051.55     15.94 o
  -2   4   6     1909.90     1853.74     25.19 o
  -1   4   6    10194.66    10618.78    100.71 o
   0   4   6      246.05      236.02      8.96 o
   1   4   6      995.34     1159.85     17.49 o
   2   4   6     4093.49     4018.15     40.12 o
   3   4   6     3441.66     3327.25     35.81 o
   4   4   6     1564.11     1629.39     19.90 o
   5   4   6     6217.50     6637.61     73.09 o
   6   4   6      571.68      649.54     15.58 o
   7   4   6     2052.68     2132.23     31.97 o
   8   4   6       76.30       81.91     10.93 o
   9   4   6        6.06        7.42     11.82 o
  10   4   6      415.69      433.84     19.87 o
  11   4   6       32.66       86.25     16.71 o
  12   4   6       33.65       41.37     20.90 o
  13   4   6       24.22       38.81     85.75 o
 -13   5   6        0.18        9.43     33.46 o
 -12   5   6      150.55       98.19     40.69 o
 -11   5   6       47.33       64.64     16.66 o
 -10   5   6      216.43      253.89     17.02 o
  -9   5   6      225.41      242.61     15.24 o
  -8   5   6      728.14      638.18     19.77 o
  -7   5   6      188.19      200.86     13.52 o
  -6   5   6     4043.43     3991.37     46.30 o
  -5   5   6     1075.72     1121.62     20.06 o
  -4   5   6     2413.16     2421.98     29.20 o
  -3   5   6       82.04       79.11      8.29 o
  -2   5   6     3632.46     3661.94     39.53 o
  -1   5   6     2511.62     2780.82     32.78 o
   0   5   6     5818.58     5823.28     59.45 o
   1   5   6     8768.24     8989.22     87.11 o
   2   5   6       92.18       89.90      9.29 o
   3   5   6     4801.61     5082.03     50.42 o
   4   5   6     1803.02     1729.58     23.10 o
   5   5   6     1464.72     1370.57     19.59 o
   6   5   6       47.28      135.43     13.80 o
   7   5   6       75.90       61.73     10.83 o
   8   5   6      509.71      505.07     20.99 o
   9   5   6      216.32      256.89     15.90 o
  10   5   6      276.54      359.98     21.04 o
  11   5   6      356.16      357.73     25.80 o
  12   5   6      293.75      287.51     27.00 o
  13   5   6      160.50        7.89    123.67 o
 -13   6   6      121.66      155.63     42.59 o
 -12   6   6        0.03       31.76     31.69 o
 -11   6   6      976.03      939.24     26.21 o
 -10   6   6      171.36      222.50     16.82 o
  -9   6   6       19.68       17.68     12.84 o
  -8   6   6      359.47      324.88     19.05 o
  -7   6   6     1547.81     1478.82     26.36 o
  -6   6   6       41.58       54.09     11.44 o
  -5   6   6       39.54       29.17      6.64 o
  -4   6   6     1518.13     1588.16     25.02 o
  -3   6   6    15323.89    15576.79    148.78 o
  -2   6   6      176.92      178.00     12.37 o
  -1   6   6      100.69      146.68      9.62 o
   0   6   6     4890.18     4797.02     51.79 o
   1   6   6     1114.88     1173.35     18.88 o
   2   6   6       84.90       86.11      8.85 o
   3   6   6       75.06       49.85      7.92 o
   4   6   6        3.26       15.11      7.34 o
   5   6   6      578.94      560.16     14.21 o
   6   6   6     1688.12     1711.41     27.08 o
   7   6   6      154.33      179.62     18.53 o
   8   6   6      268.78      280.39     16.01 o
   9   6   6     1010.68      967.85     26.36 o
  10   6   6      430.92      397.97     22.47 o
  11   6   6        5.51       14.93     29.78 o
  12   6   6       39.93       73.74     40.25 o
 -12   7   6      129.15      179.58     36.46 o
 -11   7   6      520.84      545.86     36.55 o
 -10   7   6        0.51       30.58     17.24 o
  -9   7   6      434.59      439.36     19.17 o
  -8   7   6        1.43        7.29     15.47 o
  -7   7   6      340.34      420.93     19.60 o
  -6   7   6      625.26      646.73     20.24 o
  -5   7   6     2230.32     2275.81     31.21 o
  -4   7   6      101.86       99.07     11.56 o
  -3   7   6     5170.42     5108.61     55.43 o
  -2   7   6       15.81       45.52      9.78 o
  -1   7   6     2029.65     2186.77     32.27 o
   0   7   6      971.77      962.93     18.66 o
   1   7   6       25.30       37.65      8.82 o
   2   7   6        4.88       -1.11      8.18 o
   3   7   6     5928.39     6058.05     59.81 o
   4   7   6      815.63      835.39     17.14 o
   5   7   6      667.97      657.22     16.95 o
   6   7   6       52.71       81.12     10.66 o
   7   7   6     1450.48     1421.38     28.17 o
   8   7   6        8.84       28.40     13.83 o
   9   7   6        1.32       12.75     17.37 o
  10   7   6      206.46      227.32     24.16 o
  11   7   6      148.93       95.37     25.39 o
  12   7   6       58.30       86.79     40.60 o
 -12   8   6        3.43      -41.62     41.62 o
 -11   8   6      987.83      894.45     41.93 o
 -10   8   6        0.37       31.75     19.87 o
  -9   8   6        0.51        3.06     17.72 o
  -8   8   6       25.53       50.39     17.21 o
  -7   8   6     3268.92     3166.89     44.28 o
  -6   8   6        1.90       38.59     16.95 o
  -5   8   6       38.99       51.37     12.58 o
  -4   8   6       16.87      -10.00     10.00 o
  -3   8   6     1502.38     1353.81     25.03 o
  -2   8   6       46.76      112.84     18.70 o
  -1   8   6    12124.91    12012.57    114.76 o
   0   8   6      560.72      506.18     16.48 o
   1   8   6      140.38       98.93     11.57 o
   2   8   6      337.21      360.28     15.11 o
   3   8   6     1696.32     1591.07     26.10 o
   4   8   6      165.66      187.92     12.84 o
   5   8   6       81.58       67.97     12.79 o
   6   8   6        3.77      -12.75     12.75 o
   7   8   6      250.84      277.32     15.26 o
   8   8   6      119.76      107.21     20.20 o
   9   8   6       11.92       20.62     21.64 o
  10   8   6       21.77       29.81     24.12 o
  11   8   6       87.80      191.65     33.15 o
 -11   9   6      111.74      173.11     39.23 o
 -10   9   6        1.09        9.98     28.69 o
  -9   9   6      116.06       71.78     21.98 o
  -8   9   6        1.69        2.30     20.17 o
  -7   9   6      161.34      159.45     18.58 o
  -6   9   6      197.49      190.62     12.21 o
  -5   9   6      654.11      768.71     24.14 o
  -4   9   6        0.66       15.59     15.52 o
  -3   9   6      733.59      657.73     21.86 o
  -2   9   6      101.78      107.38     14.29 o
  -1   9   6     2326.49     2144.28     31.19 o
   0   9   6        0.77       18.15     11.69 o
   1   9   6      198.03      200.19     13.72 o
   2   9   6        9.31       22.42     12.16 o
   3   9   6       25.12       17.50     13.60 o
   4   9   6       44.26       39.29     13.58 o
   5   9   6       82.42       81.44     14.40 o
   6   9   6       45.85       45.86     13.54 o
   7   9   6      296.64      293.95     17.57 o
   8   9   6       26.60       25.46     23.88 o
   9   9   6       30.94       65.17     23.76 o
  10   9   6        0.52       -0.03     30.52 o
 -10  10   6       25.01       48.39     38.73 o
  -9  10   6       10.64       25.37     27.31 o
  -8  10   6       62.31       85.50     24.29 o
  -7  10   6      497.72      586.48     29.54 o
  -6  10   6        6.53        8.64     15.40 o
  -5  10   6      382.24      443.04     22.34 o
  -4  10   6      219.61      268.27     20.42 o
  -3  10   6      652.89      684.27     26.84 o
  -2  10   6        8.68       39.01     14.99 o
  -1  10   6       27.51       20.00     14.20 o
   0  10   6       58.00      144.88     16.68 o
   1  10   6      206.77      221.69     17.24 o
   2  10   6        2.25       19.13     15.04 o
   3  10   6      603.77      615.82     22.87 o
   4  10   6       13.81       77.88     15.54 o
   5  10   6       10.22       28.45     16.25 o
   6  10   6        5.97       18.99     17.14 o
   7  10   6     1569.79     1555.89     55.01 o
   8  10   6        0.90      -24.90     24.90 o
   9  10   6        1.67       14.98     33.40 o
  -9  11   6       54.29       59.54     46.43 o
  -8  11   6       30.30       64.48     31.21 o
  -7  11   6       92.24       83.89     33.72 o
  -6  11   6       22.16      -26.68     26.68 o
  -5  11   6        5.64       27.05     25.12 o
  -4  11   6       82.49      189.80     23.24 o
  -3  11   6      178.34      160.83     21.92 o
  -2  11   6       37.91       77.92     18.57 o
  -1  11   6      467.00      557.00     23.41 o
   0  11   6        2.98        0.08     17.57 o
   1  11   6      967.02     1016.09     28.59 o
   2  11   6        4.83       13.25     18.00 o
   3  11   6      560.36      572.58     27.40 o
   4  11   6       16.91       56.89     21.37 o
   5  11   6      797.71      768.35     31.99 o
   6  11   6       29.27        2.67     22.26 o
   7  11   6      261.77      255.70     28.43 o
   8  11   6       18.13       12.61     42.20 o
  -8  12   6        3.72       10.76     51.32 o
  -7  12   6       14.21      -46.24     46.24 o
  -6  12   6        0.82        9.70     42.93 o
  -5  12   6      462.14      486.30     51.76 o
  -4  12   6       33.99       49.25     32.42 o
  -3  12   6      162.82      169.27     30.67 o
  -2  12   6       19.49       46.58     26.95 o
  -1  12   6      492.66      476.30     34.51 o
   0  12   6       63.01       84.68     26.81 o
   1  12   6        0.05        7.22     26.04 o
   2  12   6        3.72       37.76     31.11 o
   3  12   6      203.33      251.89     41.72 o
   4  12   6        1.89       55.54     27.16 o
   5  12   6        5.96       26.86     28.73 o
   6  12   6        0.50       15.34     29.54 o
   7  12   6      245.95      209.21     58.19 o
  -6  13   6       26.00       38.20     76.05 o
  -5  13   6       23.44       12.15     48.65 o
  -4  13   6        2.77       81.82     47.29 o
  -3  13   6      100.05      153.79     43.02 o
  -2  13   6        5.13      143.52     41.13 o
  -1  13   6        0.08      139.50     57.43 o
   0  13   6        3.88       46.01     48.61 o
   1  13   6      220.69      281.73     44.45 o
   2  13   6       24.96       50.49     34.58 o
   3  13   6       10.69      -33.75     33.75 o
   4  13   6       23.00       60.16     38.69 o
   5  13   6       51.58       18.58     38.01 o
  -3  14   6      327.30      425.57    152.54 o
  -2  14   6        6.33      -23.19     78.05 o
  -1  14   6      154.67      126.32     50.09 o
   0  14   6       27.89      -19.00     49.97 o
   1  14   6      248.99      287.46     56.23 o
   2  14   6        1.15      -39.08     65.68 o
 -14   1   7        1.98      -16.75     40.50 o
 -13   1   7       43.29       53.23     32.83 o
 -12   1   7       19.14       67.92     21.41 o
 -11   1   7       89.27      116.24     13.63 o
 -10   1   7      150.21      136.17     14.91 o
  -9   1   7       73.65       71.71     12.24 o
  -8   1   7      296.25      382.23     15.37 o
  -7   1   7     2423.34     2367.37     28.31 o
  -6   1   7        0.46       12.40      5.90 o
  -5   1   7      376.78      325.07      9.54 o
  -4   1   7     2233.11     2261.73     24.64 o
  -3   1   7     8688.20     8334.68     75.34 o
  -2   1   7      320.04      295.21      7.18 o
  -1   1   7    50761.88    47094.54    421.16 o
   0   1   7      930.82      925.95      9.58 o
   1   1   7      361.16      366.74      6.20 o
   2   1   7      806.77      836.69     11.18 o
   3   1   7        2.36       29.63      4.07 o
   4   1   7       23.71       12.10      5.83 o
   5   1   7       15.51       16.56      7.29 o
   6   1   7       89.06       68.10      8.56 o
   7   1   7       84.45       64.49      5.43 o
   8   1   7       38.70       33.63      7.68 o
   9   1   7     1940.23     2006.68     28.80 o
  10   1   7        2.28        4.13     11.23 o
  11   1   7      681.37      634.78     21.89 o
  12   1   7        0.53      -11.48     16.36 o
  13   1   7      209.08      309.98     48.01 o
 -14   2   7        0.48        1.46     39.02 o
 -13   2   7      642.32      675.32     46.27 o
 -12   2   7        1.09       -2.56     15.14 o
 -11   2   7       82.73       72.84     11.50 o
 -10   2   7        7.15       11.75     12.19 o
  -9   2   7     6307.09     6039.43     67.26 o
  -8   2   7      515.70      467.17     14.35 o
  -7   2   7     8847.66     8777.19    103.02 o
  -6   2   7       62.23       65.71      5.54 o
  -5   2   7      612.76      545.26     10.81 o
  -4   2   7      342.83      335.42     11.24 o
  -3   2   7      162.18      155.07      6.48 o
  -2   2   7     7019.16     7349.24     67.18 o
  -1   2   7      961.71     1068.82     13.95 o
   0   2   7       35.00       24.17      3.39 o
   1   2   7        1.76        4.92      4.49 o
   2   2   7     4821.99     4735.79     44.15 o
   3   2   7    10565.02    11053.32    108.39 o
   4   2   7      989.31     1041.41     15.47 o
   5   2   7     4214.35     4232.65     46.92 o
   6   2   7      767.88      787.90     16.29 o
   7   2   7      205.72      199.95      9.43 o
   8   2   7       32.46       20.40      8.40 o
   9   2   7      397.76      406.40     15.53 o
  10   2   7        0.23       -6.86     11.35 o
  11   2   7      581.14      548.87     24.41 o
  12   2   7        5.84       14.20     17.12 o
  13   2   7       37.35       17.09     48.88 o
 -14   3   7       99.01      229.79     55.82 o
 -13   3   7       21.40       33.91     31.28 o
 -12   3   7       27.33        3.29     16.65 o
 -11   3   7       64.19       46.74     15.64 o
 -10   3   7       20.44       54.94     13.53 o
  -9   3   7       20.32       -1.19      9.14 o
  -8   3   7      143.45      156.43     11.34 o
  -7   3   7     1052.88     1155.52     18.41 o
  -6   3   7       46.58       43.09      7.13 o
  -5   3   7    12625.97    12614.32    114.89 o
  -4   3   7       43.78       80.14      7.62 o
  -3   3   7     1222.39     1209.53     17.21 o
  -2   3   7     3935.48     4211.63     43.58 o
  -1   3   7    10035.02     9610.35     90.91 o
   0   3   7     3201.71     3220.42     37.74 o
   1   3   7     4494.58     4645.52     46.04 o
   2   3   7       21.99       14.98      3.94 o
   3   3   7        8.23       -5.38      5.38 o
   4   3   7       61.19       55.94      5.96 o
   5   3   7     6644.76     6746.96     70.07 o
   6   3   7      244.79      242.80     10.04 o
   7   3   7       42.21       34.37      8.86 o
   8   3   7      340.00      338.14     14.61 o
   9   3   7     1674.65     1629.03     30.54 o
  10   3   7      478.79      542.30     19.93 o
  11   3   7       48.39       81.21     15.84 o
  12   3   7       31.82       30.70     19.34 o
  13   3   7       82.04       24.70     68.55 o
 -13   4   7        0.02      -31.55     42.27 o
 -12   4   7       38.87        2.85     18.15 o
 -11   4   7      819.70      828.11     26.55 o
 -10   4   7        0.48       36.06     11.44 o
  -9   4   7      657.33      646.41     19.72 o
  -8   4   7       14.59       -3.04      8.83 o
  -7   4   7      954.64      841.81     16.90 o
  -6   4   7      114.27      147.13      9.59 o
  -5   4   7     1012.69     1124.07     19.63 o
  -4   4   7       17.42       51.20      6.43 o
  -3   4   7     1425.76     1430.11     20.15 o
  -2   4   7      150.99      186.39      9.20 o
  -1   4   7    26682.75    26320.59    230.50 o
   0   4   7      460.54      550.15     18.82 o
   1   4   7      929.79     1108.80     39.05 o
   2   4   7       70.78      113.93      6.41 o
   3   4   7     7485.75     7270.27     67.81 o
   4   4   7     2641.74     2641.63     34.06 o
   5   4   7     2657.12     2794.51     34.58 o
   6   4   7      934.29      879.70     17.74 o
   7   4   7      239.36      273.36     12.77 o
   8   4   7       10.91       -2.05     10.97 o
   9   4   7        0.44       -2.35     15.59 o
  10   4   7       38.17       40.38     14.61 o
  11   4   7      134.08      137.26     18.31 o
  12   4   7        0.46      -11.87     22.30 o
  13   4   7       97.63       85.86     58.10 o
 -13   5   7        8.29        3.80     38.20 o
 -12   5   7      311.66      331.76     28.14 o
 -11   5   7       21.70       20.62     15.30 o
 -10   5   7      720.82      740.85     21.24 o
  -9   5   7      352.58      409.99     16.49 o
  -8   5   7      100.17       72.63     11.66 o
  -7   5   7      894.69      828.43     18.54 o
  -6   5   7     5329.63     5272.39     55.40 o
  -5   5   7     2566.34     2604.48     35.82 o
  -4   5   7      422.06      408.98     11.89 o
  -3   5   7      612.57      546.13     12.60 o
  -2   5   7     1553.70     1632.24     23.96 o
  -1   5   7      301.41      327.81     12.35 o
   0   5   7       73.26       73.21      7.89 o
   1   5   7      413.39      434.48     16.45 o
   2   5   7        3.29        6.58      5.83 o
   3   5   7     3300.37     3453.19     36.62 o
   4   5   7       81.16       90.83      7.37 o
   5   5   7      710.14      655.83     16.46 o
   6   5   7     1351.33     1359.28     23.12 o
   7   5   7        7.84        6.15     11.38 o
   8   5   7       31.66       13.92     12.01 o
   9   5   7        0.03       -7.03     12.92 o
  10   5   7       12.46       42.86     17.12 o
  11   5   7       42.48       34.69     20.63 o
  12   5   7       11.06       14.79     34.84 o
 -13   6   7      133.62       65.59     43.47 o
 -12   6   7       96.14       75.73     31.11 o
 -11   6   7      170.28      183.18     18.03 o
 -10   6   7      599.32      603.15     21.66 o
  -9   6   7       11.26       -2.14     12.63 o
  -8   6   7      337.18      341.48     24.23 o
  -7   6   7      799.03      745.15     19.32 o
  -6   6   7      290.63      315.58     14.73 o
  -5   6   7      223.43      226.04     10.16 o
  -4   6   7     1015.57      952.97     18.15 o
  -3   6   7     4177.50     4232.97     48.43 o
  -2   6   7      266.52      296.67     11.82 o
  -1   6   7      531.88      535.72     23.59 o
   0   6   7     8041.10     7740.81     90.29 o
   1   6   7      197.80      249.23     10.80 o
   2   6   7        9.72        0.09      7.27 o
   3   6   7     1044.77     1033.94     18.45 o
   4   6   7       80.76      123.99      8.26 o
   5   6   7       27.51       32.49      8.58 o
   6   6   7      714.02      738.21     18.78 o
   7   6   7       30.40       36.74     18.53 o
   8   6   7      233.92      256.19     15.91 o
   9   6   7      140.25      177.65     19.95 o
  10   6   7       87.20       67.28     19.10 o
  11   6   7       82.73       90.11     27.80 o
  12   6   7       21.54       50.72     34.49 o
 -12   7   7      294.66      254.44     44.97 o
 -11   7   7       95.65      101.98     27.00 o
 -10   7   7       65.93       71.94     17.63 o
  -9   7   7       38.91       15.72     14.72 o
  -8   7   7       12.14        7.29     13.57 o
  -7   7   7      268.98      300.21     19.00 o
  -6   7   7     1321.76     1308.21     26.23 o
  -5   7   7      901.51      854.11     18.72 o
  -4   7   7      192.12      260.62     14.34 o
  -3   7   7        1.54       -0.74      9.13 o
  -2   7   7     4007.20     3886.15     46.27 o
  -1   7   7       21.20       37.76      9.32 o
   0   7   7     2458.21     2383.28     32.04 o
   1   7   7      592.01      611.58     16.35 o
   2   7   7      521.85      492.63     15.15 o
   3   7   7      704.26      802.39     17.23 o
   4   7   7     2915.53     2858.06     33.86 o
   5   7   7      101.58      101.19      9.61 o
   6   7   7      376.09      420.42     16.87 o
   7   7   7       75.07      117.85     15.08 o
   8   7   7        1.94      -14.01     14.01 o
   9   7   7      215.49      279.07     26.52 o
  10   7   7      802.86      855.92     39.79 o
  11   7   7       11.79       27.83     27.20 o
 -12   8   7        3.18      -52.98     52.98 o
 -11   8   7       35.72      111.06     39.50 o
 -10   8   7      158.63      142.47     21.51 o
  -9   8   7        4.51       -7.07     22.32 o
  -8   8   7      328.90      338.83     20.02 o
  -7   8   7       51.15       89.22     14.69 o
  -6   8   7       17.97       37.87     14.36 o
  -5   8   7        2.64       11.95     11.07 o
  -4   8   7      232.29      192.79     13.78 o
  -3   8   7        4.57       19.77     11.89 o
  -2   8   7      424.87      476.01     19.96 o
  -1   8   7      332.86      332.43     23.44 o
   0   8   7     1333.74     1182.09     23.51 o
   1   8   7       45.36       47.03     11.47 o
   2   8   7      314.66      303.00     13.72 o
   3   8   7       24.18       66.56     11.00 o
   4   8   7       18.20       15.24     10.41 o
   5   8   7      133.94      146.85     14.64 o
   6   8   7       15.54       10.97     12.28 o
   7   8   7        5.35       -2.63     15.57 o
   8   8   7      285.48      309.11     22.76 o
   9   8   7        2.10       -0.15     20.34 o
  10   8   7      117.48      110.04     29.49 o
  11   8   7        9.94       83.42     32.62 o
 -11   9   7        0.51       41.10     37.23 o
 -10   9   7      251.42      312.23     33.72 o
  -9   9   7      152.14      148.89     23.76 o
  -8   9   7      134.57      101.03     20.86 o
  -7   9   7        2.51        2.83     17.03 o
  -6   9   7     1991.91     1790.68     29.23 o
  -5   9   7        0.11       21.70     17.54 o
  -4   9   7       70.28       99.21     17.23 o
  -3   9   7        2.36       -4.59     14.70 o
  -2   9   7       81.81       52.45     13.69 o
  -1   9   7        6.77       21.18     11.75 o
   0   9   7       54.47       47.82     11.64 o
   1   9   7       12.19       18.42     13.39 o
   2   9   7     1298.50     1189.96     27.92 o
   3   9   7        0.05       28.87     17.31 o
   4   9   7      417.54      411.84     19.38 o
   5   9   7      178.79      165.42     15.94 o
   6   9   7       79.57       84.21     14.52 o
   7   9   7        2.44       17.87     11.96 o
   8   9   7      590.32      599.36     27.71 o
   9   9   7        6.06       28.01     25.50 o
  10   9   7       18.93      -32.42     39.32 o
 -10  10   7        5.10       25.17     35.17 o
  -9  10   7        2.28       19.69     29.56 o
  -8  10   7       83.08       88.63     24.17 o
  -7  10   7       61.35       95.65     22.52 o
  -6  10   7      394.03      391.62     19.82 o
  -5  10   7        9.83       39.79     17.53 o
  -4  10   7     1947.42     1849.94     34.21 o
  -3  10   7        6.61       91.00     16.92 o
  -2  10   7     1721.72     1439.42     30.42 o
  -1  10   7       43.17       18.15     14.61 o
   0  10   7     2424.39     2283.07     36.49 o
   1  10   7       51.25       83.01     16.34 o
   2  10   7      403.89      441.25     19.80 o
   3  10   7        1.56       12.43     14.57 o
   4  10   7     2014.97     1908.30     33.45 o
   5  10   7        4.97       23.77     16.34 o
   6  10   7      167.63      162.14     21.25 o
   7  10   7       23.02       33.90     18.19 o
   8  10   7       71.21       45.50     31.47 o
   9  10   7        0.01       37.49     46.53 o
  -9  11   7        8.22      135.45     35.27 o
  -8  11   7      243.81      314.35     36.51 o
  -7  11   7        4.11       24.82     32.82 o
  -6  11   7      179.88      128.85     31.50 o
  -5  11   7       13.69       51.78     25.92 o
  -4  11   7      485.85      515.47     30.32 o
  -3  11   7       28.60       44.90     22.67 o
  -2  11   7     1553.86     1398.21     31.81 o
  -1  11   7        0.23       -8.99     19.57 o
   0  11   7       51.42       32.29     17.67 o
   1  11   7        0.06       68.31     20.66 o
   2  11   7        0.99      -10.95     20.05 o
   3  11   7        0.91       36.86     21.80 o
   4  11   7       61.76       70.28     27.21 o
   5  11   7        0.18       10.24     21.25 o
   6  11   7       53.65        3.92     24.45 o
   7  11   7        5.45       12.07     30.85 o
   8  11   7       93.53       56.75     50.85 o
  -8  12   7        0.47       49.83     61.38 o
  -7  12   7       51.79       81.03     39.66 o
  -6  12   7        2.21      -42.16     48.69 o
  -5  12   7        2.97      100.81     47.31 o
  -4  12   7      296.75      344.05     51.55 o
  -3  12   7       64.81      123.94     29.69 o
  -2  12   7      221.55      236.88     32.55 o
  -1  12   7       86.95       88.86     27.96 o
   0  12   7        3.45       26.71     26.00 o
   1  12   7       48.33       39.23     28.55 o
   2  12   7       34.08       35.68     27.58 o
   3  12   7       10.24       -4.73     25.46 o
   4  12   7      744.13      822.14     39.92 o
   5  12   7       27.31       84.23     27.76 o
   6  12   7      351.10      384.96     35.93 o
   7  12   7       21.28      -31.67     66.39 o
  -6  13   7        0.43      -21.83     58.33 o
  -5  13   7        2.43      -11.35     73.30 o
  -4  13   7       28.16       71.19     41.61 o
  -3  13   7       39.98       12.23     43.28 o
  -2  13   7      327.43      450.17     57.19 o
  -1  13   7       39.27      171.40     51.33 o
   0  13   7        3.37       54.29     40.69 o
   1  13   7        4.49       81.91     38.39 o
   2  13   7      432.63      493.49     41.24 o
   3  13   7        0.05       97.62     40.41 o
   4  13   7      111.36       55.53     35.89 o
   5  13   7      128.59      157.61     48.26 o
  -3  14   7      357.56      652.78    174.66 o
  -2  14   7       23.04       13.55    111.92 o
  -1  14   7        1.39       39.56     69.98 o
   0  14   7      203.89      155.05     52.51 o
   1  14   7       10.04       44.79     62.03 o
   2  14   7      240.09      193.85     91.77 o
 -14   0   8        8.12       49.99     59.90 o
 -13   0   8      145.46      101.46     40.30 o
 -12   0   8     2787.84     2852.69     76.04 o
 -11   0   8       18.94       61.73     21.63 o
 -10   0   8       89.35       35.05     19.64 o
  -9   0   8      297.89      310.15     21.88 o
  -8   0   8     5130.97     4750.27     91.61 o
  -7   0   8       35.50       51.60     11.03 o
  -6   0   8     2689.18     2795.45     45.31 o
  -5   0   8      108.07      101.56      9.18 o
  -4   0   8     7493.61     7524.14    102.42 o
  -3   0   8     1191.87     1163.66     20.27 o
  -2   0   8    18707.14    17815.52    212.02 o
  -1   0   8     1103.44      992.33     17.46 o
   0   0   8    17347.93    17755.17    219.22 o
   1   0   8     1942.62     1888.35     26.97 o
   2   0   8     1578.51     1885.00     27.66 o
   3   0   8      148.01      128.22      7.39 o
   4   0   8     1194.72     1361.69     26.81 o
   5   0   8      193.45      209.66     18.17 o
   6   0   8     3664.54     4091.15     71.58 o
   7   0   8       17.40       24.41     13.40 o
   8   0   8     2969.76     2736.70     47.41 o
   9   0   8      123.49      120.99     13.19 o
  10   0   8      231.09      198.10     17.74 o
  11   0   8        2.05       44.06     18.72 o
  12   0   8      990.62      888.72     38.89 o
  13   0   8        0.85       83.78     55.48 o
 -14   1   8      428.04      397.93     49.37 o
 -13   1   8        7.49       85.07     36.56 o
 -12   1   8      521.77      544.58     23.51 o
 -11   1   8       76.40       48.31     16.86 o
 -10   1   8     1130.51     1079.84     26.73 o
  -9   1   8       10.99       21.62     11.71 o
  -8   1   8     3024.98     3156.47     42.64 o
  -7   1   8      385.82      410.27     10.99 o
  -6   1   8     4345.30     4312.54     46.06 o
  -5   1   8        0.04       -5.07      5.07 o
  -4   1   8    13266.30    13725.44    122.41 o
  -3   1   8     2103.29     2169.92     23.37 o
  -2   1   8      232.50      187.11      6.67 o
  -1   1   8        9.37       19.79      3.78 o
   0   1   8    21968.03    21519.36    168.33 o
   1   1   8      247.15      239.59      5.58 o
   2   1   8      377.07      413.92      7.41 o
   3   1   8      746.39      721.84     11.59 o
   4   1   8     4533.10     4639.08     46.64 o
   5   1   8        5.51        0.07      6.91 o
   6   1   8     1233.80     1292.14     22.53 o
   7   1   8       75.42       98.45     10.73 o
   8   1   8     1335.01     1136.43     20.23 o
   9   1   8       35.20       38.62     12.11 o
  10   1   8      314.89      305.69     15.60 o
  11   1   8        1.42       32.58     13.86 o
  12   1   8        3.93       10.54     25.17 o
  13   1   8        0.04       74.16     51.67 o
 -14   2   8        0.50       -3.27     39.16 o
 -13   2   8        7.12       72.30     48.98 o
 -12   2   8       97.42       91.56     18.74 o
 -11   2   8        4.30        8.47     11.15 o
 -10   2   8       20.42        6.60     11.73 o
  -9   2   8      109.97      142.71     10.60 o
  -8   2   8     2319.89     2248.10     31.75 o
  -7   2   8      245.07      316.54     18.00 o
  -6   2   8     1373.10     1416.28     20.71 o
  -5   2   8       80.04       74.45      6.51 o
  -4   2   8     7535.69     7319.85     71.02 o
  -3   2   8       82.51       98.34      6.01 o
  -2   2   8     3875.45     4254.73     41.25 o
  -1   2   8       47.46       62.30      5.28 o
   0   2   8     2508.98     2461.97     24.49 o
   1   2   8      803.41      900.36     12.97 o
   2   2   8     3809.23     3937.65     35.90 o
   3   2   8     1170.06     1189.75     17.06 o
   4   2   8     7116.37     7439.09     69.62 o
   5   2   8      885.92      895.30     15.92 o
   6   2   8     5429.16     5278.94     69.33 o
   7   2   8      403.09      380.29     12.35 o
   8   2   8      215.18      199.96     11.10 o
   9   2   8       15.52       31.79      9.87 o
  10   2   8      662.57      592.37     19.12 o
  11   2   8       15.75       45.76     16.10 o
  12   2   8      100.41       81.35     18.64 o
  13   2   8        4.59        3.74     47.72 o
 -14   3   8        1.30       15.92     82.56 o
 -13   3   8      203.44      248.45     36.78 o
 -12   3   8      133.82      148.37     18.27 o
 -11   3   8        2.74        7.75     15.12 o
 -10   3   8        8.28       34.95     14.17 o
  -9   3   8       67.80       87.59     11.58 o
  -8   3   8        8.18        8.04      9.48 o
  -7   3   8        3.69       -3.18      6.98 o
  -6   3   8     1439.52     1528.56     22.16 o
  -5   3   8     1198.73     1225.33     18.45 o
  -4   3   8     8268.82     8739.95     88.82 o
  -3   3   8     1030.28      967.48     15.42 o
  -2   3   8    10593.04    10971.57     99.53 o
  -1   3   8     2380.47     2281.83     26.46 o
   0   3   8    21429.59    20658.17    197.00 o
   1   3   8     1410.41     1500.70     17.96 o
   2   3   8     2340.93     2280.32     24.51 o
   3   3   8       19.85        2.70      4.52 o
   4   3   8     2875.82     2695.70     31.42 o
   5   3   8        7.81       10.58      6.64 o
   6   3   8      625.41      627.92     14.50 o
   7   3   8        0.04       -4.69      7.50 o
   8   3   8       43.54       55.03     10.34 o
   9   3   8      300.25      324.61     16.62 o
  10   3   8     1090.87     1086.39     27.72 o
  11   3   8      184.40      201.67     18.57 o
  12   3   8       51.42       34.83     19.53 o
  13   3   8       50.52       80.71     47.67 o
 -13   4   8        0.07       -8.04     33.37 o
 -12   4   8       38.66       28.13     17.89 o
 -11   4   8      501.64      528.92     26.70 o
 -10   4   8     1544.15     1524.96     31.99 o
  -9   4   8      398.37      434.57     16.37 o
  -8   4   8      131.47      145.64     10.77 o
  -7   4   8      401.21      386.62     14.45 o
  -6   4   8     5687.91     5608.14     60.07 o
  -5   4   8      205.71      235.16     10.50 o
  -4   4   8     1213.16     1388.55     18.90 o
  -3   4   8      194.58      220.25      9.60 o
  -2   4   8     1695.91     1561.05     21.39 o
  -1   4   8     5358.91     5633.92     57.41 o
   0   4   8     1837.56     1932.27     24.46 o
   1   4   8       15.43       -4.11      4.62 o
   2   4   8      944.60      993.99     17.89 o
   3   4   8      314.16      307.20      8.34 o
   4   4   8     4094.71     3923.18     46.60 o
   5   4   8        0.63       -1.81      6.87 o
   6   4   8     2424.26     2304.19     34.81 o
   7   4   8     1660.77     1645.01     23.48 o
   8   4   8       44.19       51.65     12.22 o
   9   4   8       17.82       16.34     13.03 o
  10   4   8      407.54      389.03     21.96 o
  11   4   8        6.88      -16.37     17.48 o
  12   4   8      103.54      113.23     25.50 o
 -13   5   8        9.95      -15.91     33.32 o
 -12   5   8      623.04      569.53     34.26 o
 -11   5   8       62.07       64.78     16.59 o
 -10   5   8        4.05       19.28     12.08 o
  -9   5   8        4.74        2.76     12.59 o
  -8   5   8       22.96        8.10     10.69 o
  -7   5   8      676.40      706.98     17.92 o
  -6   5   8      278.30      300.29     12.95 o
  -5   5   8     6185.10     6056.55     61.62 o
  -4   5   8       17.83       10.70      7.53 o
  -3   5   8      116.10      153.57      8.63 o
  -2   5   8      197.06      195.27      9.95 o
  -1   5   8     1581.80     1644.96     24.30 o
   0   5   8      968.15     1043.70     17.35 o
   1   5   8      463.07      457.84     11.56 o
   2   5   8      182.86      176.96      8.72 o
   3   5   8       51.84       43.46      7.09 o
   4   5   8        2.99       10.92      5.68 o
   5   5   8       27.83       23.19      9.07 o
   6   5   8     1240.32     1196.20     21.18 o
   7   5   8      756.24      755.18     19.66 o
   8   5   8      146.37      177.31     16.10 o
   9   5   8        6.33        9.76     15.26 o
  10   5   8       42.59        9.76     17.63 o
  11   5   8        5.01       -1.97     20.59 o
  12   5   8      122.27      121.75     27.47 o
 -13   6   8        0.45      -39.04     39.04 o
 -12   6   8        1.03      -22.23     28.00 o
 -11   6   8       24.00       75.08     15.76 o
 -10   6   8      201.39      244.11     16.74 o
  -9   6   8       23.23       19.92     13.63 o
  -8   6   8      221.69      290.22     20.54 o
  -7   6   8      995.77      911.99     21.32 o
  -6   6   8        4.52       -8.45      9.46 o
  -5   6   8      933.05     1020.68     19.09 o
  -4   6   8      152.20      147.53     10.92 o
  -3   6   8       98.10       97.87      9.91 o
  -2   6   8        8.15       40.46      8.54 o
  -1   6   8     2529.28     2413.99     32.70 o
   0   6   8      366.16      362.40     14.09 o
   1   6   8        6.13       12.78      7.34 o
   2   6   8        0.02       -1.30      7.06 o
   3   6   8     2963.75     2896.25     34.85 o
   4   6   8      346.70      408.17     12.75 o
   5   6   8       48.09       69.22      8.24 o
   6   6   8       16.29        8.49     11.19 o
   7   6   8      116.68      159.67     14.72 o
   8   6   8      110.74      133.88     14.46 o
   9   6   8       99.48       98.03     16.26 o
  10   6   8       57.37       42.24     19.75 o
  11   6   8       42.90      116.92     25.34 o
  12   6   8        7.41       28.69     61.62 o
 -12   7   8       12.27       25.20     35.73 o
 -11   7   8       12.66       28.86     27.93 o
 -10   7   8       37.33       70.09     17.38 o
  -9   7   8       19.85        2.83     16.01 o
  -8   7   8      174.55      150.66     15.86 o
  -7   7   8      395.86      412.95     18.35 o
  -6   7   8       32.46       23.12     12.51 o
  -5   7   8        8.51       26.39      9.33 o
  -4   7   8      213.32      259.47     14.80 o
  -3   7   8     1692.11     1654.86     27.22 o
  -2   7   8        7.49       23.66      9.98 o
  -1   7   8     6047.19     6011.21     64.89 o
   0   7   8      495.66      454.37     15.36 o
   1   7   8     1437.15     1412.17     23.46 o
   2   7   8      605.91      510.50     14.95 o
   3   7   8        1.46        3.65      9.45 o
   4   7   8       77.80       81.10      9.59 o
   5   7   8       71.59       57.77      8.98 o
   6   7   8      403.51      381.19     18.09 o
   7   7   8        1.09        2.86     14.63 o
   8   7   8       53.62       62.30     17.48 o
   9   7   8      853.32      871.36     28.99 o
  10   7   8      218.86      198.48     28.02 o
  11   7   8        0.27      -33.73     33.73 o
 -12   8   8        0.01       46.37     47.32 o
 -11   8   8        0.47       -9.26     29.30 o
 -10   8   8      125.57      134.53     21.36 o
  -9   8   8      804.56      767.96     27.51 o
  -8   8   8        9.29       -6.53     15.42 o
  -7   8   8       15.06       43.70     14.46 o
  -6   8   8      141.34      143.40     17.53 o
  -5   8   8     3052.20     2984.05     44.85 o
  -4   8   8       55.00       81.89     11.94 o
  -3   8   8      478.00      476.42     18.82 o
  -2   8   8        1.51       -1.77     12.44 o
  -1   8   8       10.63        6.12     13.61 o
   0   8   8     1302.11     1236.29     23.50 o
   1   8   8      505.93      624.33     18.04 o
   2   8   8        9.19       -6.16     10.15 o
   3   8   8     3043.01     2843.73     37.16 o
   4   8   8       24.46        5.01     10.98 o
   5   8   8     1504.68     1445.36     25.91 o
   6   8   8        0.30        5.82     10.47 o
   7   8   8      599.43      645.07     24.65 o
   8   8   8       31.06       34.59     19.67 o
   9   8   8        5.37        1.10     20.49 o
  10   8   8       11.74       19.92     27.40 o
  11   8   8       16.82       47.17     70.24 o
 -11   9   8      152.85      130.21     39.25 o
 -10   9   8        4.88       35.77     28.99 o
  -9   9   8       15.44       28.23     21.38 o
  -8   9   8        8.63       68.24     19.82 o
  -7   9   8       47.90       24.61     17.35 o
  -6   9   8       53.92       59.69     11.74 o
  -5   9   8       47.20       42.31     16.25 o
  -4   9   8       50.46       68.12     15.37 o
  -3   9   8      156.58      252.13     20.29 o
  -2   9   8        4.74      -14.18     14.18 o
  -1   9   8        1.83       -7.42     12.94 o
   0   9   8       58.07       32.05     12.95 o
   1   9   8     2258.97     2169.19     33.76 o
   2   9   8       77.19       82.46     14.30 o
   3   9   8       35.55       63.67     13.29 o
   4   9   8       24.50       23.02     13.95 o
   5   9   8      787.67      685.25     22.09 o
   6   9   8        1.37       -9.20     13.89 o
   7   9   8       73.65       63.31     18.66 o
   8   9   8       58.46      122.51     21.47 o
   9   9   8        0.04       79.50     27.66 o
  10   9   8       34.96       28.16     58.68 o
 -10  10   8        3.74        0.29     34.09 o
  -9  10   8       73.67       56.28     27.39 o
  -8  10   8       17.32      -17.16     27.05 o
  -7  10   8      216.11      253.91     24.20 o
  -6  10   8       29.30       46.31     16.03 o
  -5  10   8      442.00      582.05     22.53 o
  -4  10   8       11.55       35.83     16.62 o
  -3  10   8     1310.89     1180.49     30.13 o
  -2  10   8       51.41      100.71     15.67 o
  -1  10   8      170.60      186.92     16.40 o
   0  10   8       29.56       51.19     14.94 o
   1  10   8      797.80      775.76     23.23 o
   2  10   8        0.19        7.19     13.79 o
   3  10   8      979.47      978.49     25.46 o
   4  10   8       11.13       58.53     21.75 o
   5  10   8      170.05      189.23     18.41 o
   6  10   8        3.03       -3.11     17.44 o
   7  10   8      214.37      203.94     29.66 o
   8  10   8        2.97        6.36     30.79 o
   9  10   8      244.58      369.33     45.17 o
  -9  11   8      653.72      517.43     42.07 o
  -8  11   8        7.90      -22.20     33.85 o
  -7  11   8       94.76      138.80     44.47 o
  -6  11   8       97.45      116.53     32.66 o
  -5  11   8      703.15      654.54     31.75 o
  -4  11   8        9.62       47.89     26.40 o
  -3  11   8        8.21       30.16     24.91 o
  -2  11   8      166.79      279.57     24.92 o
  -1  11   8      115.02       92.12     20.47 o
   0  11   8        5.14        8.30     20.31 o
   1  11   8      217.44      264.31     23.60 o
   2  11   8       26.25       53.71     20.54 o
   3  11   8       63.08       71.79     22.22 o
   4  11   8        1.05       13.70     20.39 o
   5  11   8      410.36      387.09     35.46 o
   6  11   8       29.13       29.34     27.16 o
   7  11   8      338.76      358.75     43.16 o
   8  11   8        6.00      -52.50     52.50 o
  -7  12   8      108.58       52.29     64.57 o
  -6  12   8      112.06      163.53     44.84 o
  -5  12   8      148.90       75.12     43.02 o
  -4  12   8       21.40      115.73     36.49 o
  -3  12   8      168.42      251.89     31.64 o
  -2  12   8        0.23       46.66     27.58 o
  -1  12   8      399.93      414.23     33.05 o
   0  12   8      162.43      147.22     30.09 o
   1  12   8       19.30       19.85     27.32 o
   2  12   8        0.69       42.46     25.71 o
   3  12   8      385.02      400.20     30.45 o
   4  12   8      362.29      450.79     34.31 o
   5  12   8        0.20       -5.68     30.67 o
   6  12   8        9.01       66.30     37.92 o
  -6  13   8       59.70       -4.77     77.94 o
  -5  13   8       55.85      -19.84     84.32 o
  -4  13   8       67.73       65.37     44.53 o
  -3  13   8        2.10      107.88     60.58 o
  -2  13   8      244.95      321.68     46.42 o
  -1  13   8       30.43       43.71     35.62 o
   0  13   8       27.30       82.63     34.36 o
   1  13   8       10.52       61.50     36.79 o
   2  13   8      262.58      397.86     39.42 o
   3  13   8        0.11       73.56     33.59 o
   4  13   8       25.13       83.80     38.94 o
   5  13   8        6.53       15.40     88.81 o
  -2  14   8       34.60      132.29     71.00 o
  -1  14   8        8.84      -35.54     59.19 o
   0  14   8       13.71      119.09     68.58 o
   1  14   8       27.30      167.56     73.08 o
 -14   1   9       65.62       24.81     40.51 o
 -13   1   9      259.44      272.76     38.63 o
 -12   1   9        6.00       52.95     22.31 o
 -11   1   9      147.02      175.64     18.05 o
 -10   1   9      186.80      186.69     18.08 o
  -9   1   9      122.76      126.00     15.16 o
  -8   1   9      102.37      103.12      7.83 o
  -7   1   9      525.34      517.46     12.65 o
  -6   1   9       26.05       34.62      7.30 o
  -5   1   9       13.52       15.32      5.87 o
  -4   1   9      166.16      226.03      7.97 o
  -3   1   9     1679.43     1863.95     21.13 o
  -2   1   9       64.00       82.52      5.33 o
  -1   1   9     4273.68     4136.92     38.12 o
   0   1   9      368.98      325.22      6.59 o
   1   1   9        1.91       -0.16      2.70 o
   2   1   9        2.58        0.22      3.39 o
   3   1   9       63.13       65.95      5.29 o
   4   1   9       10.49       19.46      6.35 o
   5   1   9      506.29      564.80     14.67 o
   6   1   9       70.36       76.97     10.72 o
   7   1   9     1946.33     1924.72     30.70 o
   8   1   9      213.25      231.53     10.99 o
   9   1   9      576.64      507.55     18.06 o
  10   1   9       11.83      -10.57     10.57 o
  11   1   9        4.59       15.39     15.77 o
  12   1   9        8.25       29.78     18.75 o
  13   1   9      100.89      152.57     51.87 o
 -14   2   9       91.44      151.38     50.40 o
 -13   2   9      157.84      171.50     36.90 o
 -12   2   9       38.05       24.46     21.15 o
 -11   2   9      285.53      231.68     21.08 o
 -10   2   9       89.34       55.84     11.89 o
  -9   2   9     1155.47     1108.28     27.22 o
  -8   2   9     1215.08     1185.06     22.03 o
  -7   2   9     1263.44     1136.52     19.09 o
  -6   2   9      523.91      487.73     12.34 o
  -5   2   9       23.90        2.33      5.31 o
  -4   2   9     3446.37     3456.23     35.94 o
  -3   2   9     6692.75     6651.27     62.61 o
  -2   2   9      599.62      575.57     10.76 o
  -1   2   9      335.28      329.03      8.49 o
   0   2   9     1121.89     1135.79     14.00 o
   1   2   9     1113.63     1186.94     15.34 o
   2   2   9      109.81      100.07      7.19 o
   3   2   9     1303.06     1297.61     17.67 o
   4   2   9      386.76      353.80     10.06 o
   5   2   9       34.02       53.72      6.20 o
   6   2   9       81.76       86.46      7.44 o
   7   2   9     3303.95     3098.49     38.45 o
   8   2   9        0.07       -7.92      7.92 o
   9   2   9     1481.48     1388.16     27.42 o
  10   2   9       43.17       61.53     12.32 o
  11   2   9        0.04        2.26     16.37 o
  12   2   9      112.31       76.41     22.63 o
  13   2   9      150.14       96.14     49.59 o
 -14   3   9      135.77      166.43    104.60 o
 -13   3   9      497.65      475.15     43.92 o
 -12   3   9        4.55      -21.25     21.25 o
 -11   3   9      614.85      666.23     28.94 o
 -10   3   9      564.12      593.03     25.21 o
  -9   3   9      116.22      102.98     12.64 o
  -8   3   9       10.61       -5.84      8.76 o
  -7   3   9      136.89      149.09      9.85 o
  -6   3   9     1714.35     1698.85     24.11 o
  -5   3   9      771.37      789.48     16.70 o
  -4   3   9     1788.38     2047.19     27.63 o
  -3   3   9      225.17      248.42      9.24 o
  -2   3   9       46.80       52.66      8.55 o
  -1   3   9      224.18      239.89      9.03 o
   0   3   9      874.30      893.15     23.77 o
   1   3   9     7679.88     8457.32     81.46 o
   2   3   9      564.66      554.89      9.94 o
   3   3   9      849.74      831.82     18.98 o
   4   3   9      411.38      444.57     11.83 o
   5   3   9     2087.93     2055.32     28.48 o
   6   3   9       22.60       16.23      7.53 o
   7   3   9      216.31      215.15     11.46 o
   8   3   9       19.48       -3.30     11.12 o
   9   3   9        8.02        8.22     14.17 o
  10   3   9       24.98       64.83     13.59 o
  11   3   9      204.04      265.66     22.59 o
  12   3   9       10.77       -1.10     32.64 o
  13   3   9       78.66       93.83     54.67 o
 -13   4   9       14.04       11.14     32.97 o
 -12   4   9       18.44        4.85     23.80 o
 -11   4   9       31.73       29.59     22.61 o
 -10   4   9        0.24       28.29     12.51 o
  -9   4   9      258.48      344.86     17.09 o
  -8   4   9       40.31       32.85      9.10 o
  -7   4   9       34.31       14.57      9.71 o
  -6   4   9      203.15      212.30     11.09 o
  -5   4   9      170.32      187.06     11.07 o
  -4   4   9     4451.85     4669.73     47.89 o
  -3   4   9      210.14      210.84      9.02 o
  -2   4   9      415.58      389.19     11.74 o
  -1   4   9     1187.21     1168.99     18.13 o
   0   4   9     2970.41     2953.82     34.99 o
   1   4   9     3838.50     3645.87     39.46 o
   2   4   9       35.27       34.29      4.91 o
   3   4   9      332.90      342.78      8.29 o
   4   4   9       43.17       53.60      6.97 o
   5   4   9     1069.27      912.99     18.96 o
   6   4   9      354.89      353.36     15.71 o
   7   4   9     4560.13     4439.02     49.31 o
   8   4   9       28.21       40.36     11.66 o
   9   4   9      287.51      277.86     19.54 o
  10   4   9       92.96      104.90     16.21 o
  11   4   9      188.94      234.36     26.16 o
  12   4   9        0.15       54.32     36.22 o
 -13   5   9       12.02       40.33     40.18 o
 -12   5   9       46.42       32.59     23.90 o
 -11   5   9      408.00      399.60     22.47 o
 -10   5   9      102.98      100.95     13.48 o
  -9   5   9       52.64       45.11     12.51 o
  -8   5   9       14.91       16.53     11.12 o
  -7   5   9      171.88      160.04     11.89 o
  -6   5   9     1090.82     1243.11     22.41 o
  -5   5   9        0.94       44.32      9.14 o
  -4   5   9     2683.92     2673.99     32.01 o
  -3   5   9      644.34      635.68     15.13 o
  -2   5   9      684.29      702.30     15.30 o
  -1   5   9      248.10      219.09     10.73 o
   0   5   9      629.96      622.87     12.88 o
   1   5   9     1452.31     1456.49     20.45 o
   2   5   9     1377.54     1335.51     19.96 o
   3   5   9     1329.45     1354.25     19.67 o
   4   5   9      197.61      152.29      8.05 o
   5   5   9      724.19      696.73     17.36 o
   6   5   9      246.47      272.55     13.81 o
   7   5   9     2233.20     2221.92     32.19 o
   8   5   9      339.25      370.13     17.78 o
   9   5   9       27.93       39.65     16.06 o
  10   5   9       63.29       57.45     18.63 o
  11   5   9       22.73       44.59     28.54 o
  12   5   9      156.85      108.10     40.01 o
 -13   6   9        0.02      -42.90     49.23 o
 -12   6   9        2.18      -27.63     27.63 o
 -11   6   9        1.50        1.93     16.08 o
 -10   6   9        4.35       50.84     15.75 o
  -9   6   9      168.14      247.58     18.02 o
  -8   6   9     2118.02     2021.81     34.56 o
  -7   6   9      188.96      239.61     14.83 o
  -6   6   9       75.76       71.78     11.51 o
  -5   6   9      677.88      712.48     17.46 o
  -4   6   9       91.89      122.95     10.16 o
  -3   6   9     4015.77     3998.80     46.45 o
  -2   6   9      671.09      708.48     16.35 o
  -1   6   9       23.14       15.59      8.57 o
   0   6   9     2149.21     2176.21     29.85 o
   1   6   9     1407.63     1245.68     21.03 o
   2   6   9     2364.30     2197.48     29.19 o
   3   6   9       61.12       86.34      9.00 o
   4   6   9     1351.69     1284.55     22.12 o
   5   6   9      386.34      346.31     15.65 o
   6   6   9        3.05       -7.25     13.29 o
   7   6   9      215.20      228.18     16.76 o
   8   6   9        1.34       19.77     14.62 o
   9   6   9       42.85        3.85     20.71 o
  10   6   9      310.61      269.23     24.70 o
  11   6   9       23.70      -12.20     25.83 o
  12   6   9        2.80      -59.68     59.68 o
 -12   7   9        5.63       62.72     36.12 o
 -11   7   9      193.04      201.86     26.40 o
 -10   7   9      657.01      722.98     26.95 o
  -9   7   9      251.36      316.90     21.26 o
  -8   7   9       81.81       92.83     14.73 o
  -7   7   9       10.13       10.68     13.06 o
  -6   7   9       74.87       43.86     13.20 o
  -5   7   9      176.56      162.58     11.55 o
  -4   7   9     1662.07     1619.56     28.64 o
  -3   7   9        9.44       17.36     12.64 o
  -2   7   9      167.35      182.12     12.74 o
  -1   7   9      654.94      717.65     18.22 o
   0   7   9     1362.93     1299.79     22.79 o
   1   7   9        0.52        5.40      8.89 o
   2   7   9      194.80      158.65     10.98 o
   3   7   9      275.43      300.86     12.96 o
   4   7   9       90.05      114.15     10.33 o
   5   7   9      133.39      129.30      9.43 o
   6   7   9      735.03      664.22     19.81 o
   7   7   9       51.12       33.21     19.01 o
   8   7   9       19.40       10.60     17.00 o
   9   7   9      193.89      132.96     20.22 o
  10   7   9      139.28      144.18     35.44 o
  11   7   9        8.76      172.37     38.54 o
 -11   8   9       30.79       53.16     37.85 o
 -10   8   9       82.39       86.40     23.63 o
  -9   8   9        0.30        2.71     18.28 o
  -8   8   9      109.58      101.69     17.01 o
  -7   8   9       74.05       77.28     15.60 o
  -6   8   9       62.98       64.12     16.63 o
  -5   8   9        0.24       39.52     12.83 o
  -4   8   9      609.22      576.52     19.01 o
  -3   8   9       12.01       14.73     13.00 o
  -2   8   9     1521.10     1377.25     26.48 o
  -1   8   9        4.94       -5.61     11.14 o
   0   8   9      415.71      440.07     16.51 o
   1   8   9      673.75      639.53     18.44 o
   2   8   9       39.67       43.83     10.81 o
   3   8   9        0.17       13.11     11.12 o
   4   8   9      107.05      121.16     13.24 o
   5   8   9      208.21      194.01     14.60 o
   6   8   9     1266.68     1200.42     24.28 o
   7   8   9       25.71       72.04     16.66 o
   8   8   9        0.87      -12.17     18.08 o
   9   8   9       31.98       11.08     22.72 o
  10   8   9        1.41       -2.26     33.70 o
 -11   9   9       14.19       -1.59     36.07 o
 -10   9   9        7.33      -17.64     26.42 o
  -9   9   9        8.10       20.71     21.79 o
  -8   9   9     1002.04      999.34     32.57 o
  -7   9   9       22.49       60.46     18.85 o
  -6   9   9        2.48       23.06     11.63 o
  -5   9   9      270.37      253.15     16.09 o
  -4   9   9     1570.33     1487.49     30.30 o
  -3   9   9        3.46       13.57     16.63 o
  -2   9   9      601.69      654.27     25.36 o
  -1   9   9       22.15       -7.78     14.44 o
   0   9   9      701.42      717.57     26.54 o
   1   9   9      104.22      162.91     21.06 o
   2   9   9      169.32      215.77     15.79 o
   3   9   9       25.04       46.95     18.01 o
   4   9   9      614.30      678.83     20.55 o
   5   9   9       76.15       63.21     15.03 o
   6   9   9      320.34      326.74     21.39 o
   7   9   9        0.14       56.42     20.24 o
   8   9   9      588.61      648.37     30.43 o
   9   9   9       40.68      108.61     38.37 o
  10   9   9      135.73      157.73     54.45 o
 -10  10   9      323.04      289.39     41.54 o
  -9  10   9        0.12        9.28     28.44 o
  -8  10   9       85.34      110.52     30.44 o
  -7  10   9        0.25       -5.15     21.41 o
  -6  10   9       29.91      -15.59     15.59 o
  -5  10   9      128.32      147.45     18.17 o
  -4  10   9      349.98      316.44     21.39 o
  -3  10   9      214.19      293.22     28.71 o
  -2  10   9        0.36       16.24     15.55 o
  -1  10   9       60.66      107.66     15.85 o
   0  10   9     2072.59     1898.04     32.16 o
   1  10   9      217.66      249.30     16.72 o
   2  10   9        7.00      -14.10     14.10 o
   3  10   9       14.24       61.26     14.88 o
   4  10   9      673.32      679.14     29.93 o
   5  10   9        0.59      -11.38     19.31 o
   6  10   9       18.28       34.01     22.04 o
   7  10   9       72.96       47.80     28.31 o
   8  10   9      141.16      145.06     37.89 o
   9  10   9        0.01      -50.72     50.72 o
  -9  11   9      139.61      184.42     48.36 o
  -8  11   9      258.54      247.70     36.70 o
  -7  11   9        3.67       53.34     34.57 o
  -6  11   9      109.43      101.92     29.93 o
  -5  11   9       11.79       16.10     23.96 o
  -4  11   9       20.15       32.30     28.00 o
  -3  11   9        0.26       15.05     29.56 o
  -2  11   9      373.08      398.54     29.03 o
  -1  11   9      105.64      111.67     24.04 o
   0  11   9       49.40       68.37     21.17 o
   1  11   9       12.26       49.43     21.84 o
   2  11   9     1643.26     1504.61     46.74 o
   3  11   9        0.24       -3.93     22.09 o
   4  11   9       19.28       48.23     24.03 o
   5  11   9        4.84       43.19     23.34 o
   6  11   9       99.04       55.44     26.57 o
   7  11   9       19.21      110.42     49.94 o
   8  11   9       39.58       49.77     72.31 o
  -7  12   9        0.01      129.96     83.97 o
  -6  12   9      194.49      221.02     49.60 o
  -5  12   9        1.56       72.21     45.36 o
  -4  12   9      960.25      836.04     62.72 o
  -3  12   9       20.91       37.05     29.61 o
  -2  12   9      120.22      162.04     29.97 o
  -1  12   9       56.56      147.35     29.12 o
   0  12   9        1.53      -26.71     26.71 o
   1  12   9        4.64       15.96     27.18 o
   2  12   9       36.80       25.87     29.00 o
   3  12   9      130.49      213.55     29.51 o
   4  12   9      975.24      981.28     40.31 o
   5  12   9      106.62      146.41     42.27 o
   6  12   9       13.25      -40.24     44.02 o
  -5  13   9       56.82      106.03     52.93 o
  -4  13   9      561.43      580.76     51.46 o
  -3  13   9        0.87        3.62     41.49 o
  -2  13   9      736.65      747.11     55.57 o
  -1  13   9       33.50       63.08     42.21 o
   0  13   9       16.78      113.02     36.75 o
   1  13   9       59.03      115.02     35.41 o
   2  13   9      868.99      865.80     49.33 o
   3  13   9       74.17       20.10     45.45 o
   4  13   9      153.37      120.29     44.76 o
 -14   0  10      328.96      186.83     98.68 o
 -13   0  10       67.86      110.43     53.94 o
 -12   0  10      825.20      790.78     57.80 o
 -11   0  10        3.26      -11.79     23.50 o
 -10   0  10      278.86      299.45     25.62 o
  -9   0  10      153.49      164.39     19.88 o
  -8   0  10     1505.61     1426.93     30.84 o
  -7   0  10       16.21       -5.26     10.32 o
  -6   0  10      130.08       71.18     11.71 o
  -5   0  10      368.02      341.13     14.73 o
  -4   0  10      708.94      617.77     15.72 o
  -3   0  10       57.57       67.43      8.19 o
  -2   0  10    13815.52    14484.36    174.35 o
  -1   0  10     1194.55     1225.73     19.83 o
   0   0  10      271.03      323.83     10.48 o
   1   0  10       99.76       79.58      5.37 o
   2   0  10    50872.38    49246.82    577.80 o
   3   0  10      269.12      253.05     12.44 o
   4   0  10       51.43       20.61      7.16 o
   5   0  10      259.63      233.10     16.48 o
   6   0  10     1507.62     1336.45     40.03 o
   7   0  10       52.09       54.89     15.92 o
   8   0  10      201.87      238.49     22.11 o
   9   0  10       38.76       42.94      9.76 o
  10   0  10      657.66      606.44     23.98 o
  11   0  10        0.84       -7.86     27.30 o
  12   0  10      346.40      439.35     43.50 o
  13   0  10      146.47      122.51    162.49 o
 -14   1  10      198.47      278.60     75.71 o
 -13   1  10       45.34       46.18     36.84 o
 -12   1  10      214.23      153.26     24.16 o
 -11   1  10       53.44       62.48     17.02 o
 -10   1  10       21.66       35.29     14.80 o
  -9   1  10      620.71      632.75     22.15 o
  -8   1  10      394.63      409.08     14.96 o
  -7   1  10     1300.74     1298.75     20.24 o
  -6   1  10     2589.64     2524.09     28.09 o
  -5   1  10      456.96      437.67     10.89 o
  -4   1  10      129.83      106.29      6.35 o
  -3   1  10     1958.90     2014.69     24.85 o
  -2   1  10     9058.25     8633.43     75.81 o
  -1   1  10      537.95      543.42      9.12 o
   0   1  10        7.29        5.83      2.99 o
   1   1  10      112.88      139.44      4.62 o
   2   1  10      669.54      541.68     16.02 o
   3   1  10        2.30        2.34      4.16 o
   4   1  10    15124.18    15383.83    148.68 o
   5   1  10       32.38       38.09      5.51 o
   6   1  10     1676.82     1796.90     31.54 o
   7   1  10      111.66      105.46     11.85 o
   8   1  10     4658.53     4498.15     53.51 o
   9   1  10        0.00       11.92     10.27 o
  10   1  10        2.64        6.19     10.72 o
  11   1  10      180.49      173.40     16.01 o
  12   1  10      706.37      692.67     37.63 o
  13   1  10        7.28       51.96     80.52 o
 -14   2  10       44.76       -3.14     50.81 o
 -13   2  10        0.27       55.69     36.08 o
 -12   2  10      383.19      358.20     35.44 o
 -11   2  10       51.41       59.63     18.68 o
 -10   2  10      188.89      175.18     14.46 o
  -9   2  10      421.90      409.84     15.90 o
  -8   2  10      246.64      264.45     12.32 o
  -7   2  10       21.52       23.32      7.51 o
  -6   2  10     1469.64     1462.75     21.57 o
  -5   2  10      124.52      151.69      8.15 o
  -4   2  10       38.31       65.33      7.60 o
  -3   2  10     1372.08     1360.45     17.95 o
  -2   2  10     8300.06     8882.64     81.45 o
  -1   2  10       46.98       49.59      6.01 o
   0   2  10       31.31       44.97      4.72 o
   1   2  10       47.20       40.40     10.42 o
   2   2  10     2998.57     3200.08     33.93 o
   3   2  10       64.05       50.70      6.05 o
   4   2  10      974.49      987.92     14.97 o
   5   2  10      309.38      318.58     11.19 o
   6   2  10     1890.80     1879.28     25.17 o
   7   2  10      324.60      317.78     13.06 o
   8   2  10      143.06      160.95     10.01 o
   9   2  10      221.17      254.53     16.06 o
  10   2  10      122.57      150.95     13.35 o
  11   2  10        0.59        7.72     16.86 o
  12   2  10       87.17       90.21     28.41 o
  13   2  10       10.38      206.07     76.90 o
 -14   3  10       54.73       90.50     64.39 o
 -13   3  10       34.95       32.93     35.41 o
 -12   3  10        3.90      -12.69     25.83 o
 -11   3  10      172.46      155.36     21.13 o
 -10   3  10      353.04      394.03     21.17 o
  -9   3  10        3.78        3.69     13.01 o
  -8   3  10      847.02      743.39     17.98 o
  -7   3  10       55.69       52.97      9.73 o
  -6   3  10     2904.80     2852.30     35.11 o
  -5   3  10      910.16      942.76     18.92 o
  -4   3  10     2923.05     3174.99     35.94 o
  -3   3  10      533.21      516.13     13.00 o
  -2   3  10     4807.41     5195.52     49.08 o
  -1   3  10      263.39      285.01      9.77 o
   0   3  10     1019.99     1154.80     15.49 o
   1   3  10     1835.43     1815.63     22.86 o
   2   3  10      425.20      388.92     10.62 o
   3   3  10      104.00      100.39      5.82 o
   4   3  10      597.53      581.94     13.71 o
   5   3  10     1330.25     1355.52     25.30 o
   6   3  10      985.98      856.23     20.14 o
   7   3  10      416.13      407.81     14.73 o
   8   3  10       94.75       94.65     10.83 o
   9   3  10       53.16       48.32     11.93 o
  10   3  10      340.06      352.92     17.08 o
  11   3  10        2.13       18.33     17.72 o
  12   3  10       42.49       24.43     33.20 o
 -13   4  10       83.51      105.41     38.95 o
 -12   4  10       46.47       61.09     24.58 o
 -11   4  10       70.67       36.18     19.36 o
 -10   4  10        8.14       19.43     13.28 o
  -9   4  10      216.31      241.38     16.68 o
  -8   4  10      157.75      184.25     11.55 o
  -7   4  10       76.43       66.18     10.06 o
  -6   4  10      152.35      154.51     10.61 o
  -5   4  10      332.80      333.83     13.10 o
  -4   4  10       79.38       78.00      8.45 o
  -3   4  10      496.00      486.58     12.20 o
  -2   4  10     1466.55     1660.37     22.10 o
  -1   4  10      888.77      919.54     16.98 o
   0   4  10      691.99      748.42     15.21 o
   1   4  10     2247.36     2193.54     28.21 o
   2   4  10     1082.66     1024.17     14.57 o
   3   4  10      533.65      535.13     10.95 o
   4   4  10     1414.22     1321.15     21.74 o
   5   4  10       71.24       70.98      8.86 o
   6   4  10      321.30      328.05     15.67 o
   7   4  10      931.43      942.58     27.26 o
   8   4  10      106.36       96.67     12.04 o
   9   4  10      142.90      114.14     19.89 o
  10   4  10        0.15      -15.77     15.77 o
  11   4  10       66.54      106.10     19.88 o
  12   4  10        1.10       -7.22     40.74 o
 -13   5  10      112.19      175.31     45.16 o
 -12   5  10      204.89      186.59     27.78 o
 -11   5  10        0.15       27.82     17.62 o
 -10   5  10        3.23       43.55     16.10 o
  -9   5  10      180.18      178.93     14.51 o
  -8   5  10      254.51      231.06     15.13 o
  -7   5  10      388.02      411.41     15.60 o
  -6   5  10      181.62      227.05     13.08 o
  -5   5  10        3.79       10.12      9.61 o
  -4   5  10     1468.88     1405.76     20.87 o
  -3   5  10     4356.46     4063.82     44.12 o
  -2   5  10       73.14       81.49      9.51 o
  -1   5  10      585.11      494.51     13.96 o
   0   5  10     2061.91     2033.88     27.25 o
   1   5  10        0.26       -4.75      5.50 o
   2   5  10      705.93      657.47     13.34 o
   3   5  10     1008.50     1046.80     16.47 o
   4   5  10     1484.39     1425.66     21.73 o
   5   5  10      978.23      902.32     18.25 o
   6   5  10     3662.67     3579.29     42.79 o
   7   5  10      129.73      185.90     14.58 o
   8   5  10        0.13      -14.49     14.49 o
   9   5  10      180.92      155.93     18.27 o
  10   5  10      487.95      502.37     29.40 o
  11   5  10       87.17       79.43     21.80 o
  12   5  10      113.52      185.30     57.51 o
 -13   6  10       84.31      107.78     69.80 o
 -12   6  10        2.94       18.50     39.58 o
 -11   6  10       94.41       75.28     21.79 o
 -10   6  10      354.29      384.84     20.84 o
  -9   6  10      210.19      251.49     17.46 o
  -8   6  10      542.93      587.07     22.69 o
  -7   6  10        6.12       -5.27     12.30 o
  -6   6  10      953.11      850.30     22.37 o
  -5   6  10     2235.52     2230.30     30.55 o
  -4   6  10        0.40        2.91      8.90 o
  -3   6  10     3012.79     3283.94     38.93 o
  -2   6  10       17.30       15.45      9.09 o
  -1   6  10      260.12      256.47     12.95 o
   0   6  10     1758.63     1611.47     22.84 o
   1   6  10      362.78      312.98     11.52 o
   2   6  10      928.59      861.75     16.45 o
   3   6  10     1465.03     1451.40     23.10 o
   4   6  10      921.36      799.12     16.81 o
   5   6  10     1380.69     1306.46     24.02 o
   6   6  10      421.57      398.24     18.39 o
   7   6  10       12.86       14.03     12.48 o
   8   6  10       78.92       97.83     18.14 o
   9   6  10        8.36        0.68     18.56 o
  10   6  10       50.64       63.26     27.09 o
  11   6  10       36.57       18.65     30.83 o
 -12   7  10       74.04       34.95     36.34 o
 -11   7  10       15.87        9.36     25.39 o
 -10   7  10      163.78      183.23     21.34 o
  -9   7  10       54.29       89.92     18.02 o
  -8   7  10      104.75      150.06     15.83 o
  -7   7  10     1138.13      991.70     25.31 o
  -6   7  10        2.05       -4.75     13.66 o
  -5   7  10      222.07      264.54     13.83 o
  -4   7  10     1645.51     1590.37     26.18 o
  -3   7  10     1510.05     1471.27     38.18 o
  -2   7  10        0.06        0.22     13.49 o
  -1   7  10      110.67      123.97     11.27 o
   0   7  10      520.78      515.12     16.29 o
   1   7  10     3046.05     3054.77     38.40 o
   2   7  10      488.23      497.07     15.34 o
   3   7  10        5.79       13.51     10.10 o
   4   7  10       42.41       33.20     12.71 o
   5   7  10     1017.07      951.85     19.60 o
   6   7  10      236.10      278.74     21.71 o
   7   7  10       16.46       14.02     13.42 o
   8   7  10        0.35       -1.10     16.16 o
   9   7  10        6.28       -6.49     20.15 o
  10   7  10        0.04       -1.77     32.49 o
  11   7  10       40.54      106.63     35.95 o
 -11   8  10        9.31       -6.02     28.84 o
 -10   8  10       57.55       73.22     22.62 o
  -9   8  10      170.06      177.91     21.25 o
  -8   8  10        4.99        8.40     17.45 o
  -7   8  10       29.75       27.28     15.28 o
  -6   8  10       12.93       36.54     19.26 o
  -5   8  10       35.33       52.86     16.06 o
  -4   8  10       19.02       90.83     14.50 o
  -3   8  10      106.71      115.53     13.67 o
  -2   8  10      308.65      293.08     16.11 o
  -1   8  10        6.63       -4.80     11.31 o
   0   8  10       83.11       74.73     11.56 o
   1   8  10     4153.89     4150.66     47.91 o
   2   8  10        0.45        0.75     10.42 o
   3   8  10       30.80       49.17     14.99 o
   4   8  10      257.40      257.11     13.84 o
   5   8  10        5.27       -0.53     10.75 o
   6   8  10       83.92       89.36     15.67 o
   7   8  10     1070.97     1126.43     31.61 o
   8   8  10       24.11      -15.90     21.22 o
   9   8  10       48.22       44.09     25.11 o
  10   8  10        0.53       39.07     40.94 o
 -11   9  10       17.23      -36.96     36.96 o
 -10   9  10        6.93       -3.05     30.88 o
  -9   9  10       86.12      128.92     27.49 o
  -8   9  10      102.60      144.38     20.38 o
  -7   9  10      247.55      254.09     21.11 o
  -6   9  10       14.37       39.23     14.07 o
  -5   9  10        0.15       31.76     15.63 o
  -4   9  10       16.22       23.64     14.84 o
  -3   9  10      419.98      361.63     20.21 o
  -2   9  10        2.73        9.38     17.93 o
  -1   9  10        0.49       14.40     18.23 o
   0   9  10        1.78       38.74     21.05 o
   1   9  10       14.85       65.15     16.45 o
   2   9  10        0.09       46.40     13.04 o
   3   9  10     1106.10     1032.76     24.26 o
   4   9  10       13.36       35.50     13.88 o
   5   9  10      389.05      400.33     17.58 o
   6   9  10       34.51       15.94     15.52 o
   7   9  10       20.91       43.94     22.43 o
   8   9  10        0.74       52.00     23.60 o
   9   9  10       90.78       70.51     32.16 o
 -10  10  10        6.12       16.07     52.31 o
  -9  10  10       57.21       75.08     32.77 o
  -8  10  10        2.11       15.07     25.14 o
  -7  10  10      888.95      909.71     36.62 o
  -6  10  10       17.39      -16.44     16.44 o
  -5  10  10      151.78      195.32     20.14 o
  -4  10  10        2.46       52.84     16.15 o
  -3  10  10      810.35      817.68     27.82 o
  -2  10  10       13.94       15.62     15.83 o
  -1  10  10      485.04      485.11     20.46 o
   0  10  10        0.01      108.17     15.45 o
   1  10  10        0.89       13.82     16.12 o
   2  10  10        4.71      -14.55     14.55 o
   3  10  10      516.32      553.95     23.49 o
   4  10  10       52.97      130.83     18.53 o
   5  10  10      377.82      388.53     25.24 o
   6  10  10        0.14      -14.78     22.81 o
   7  10  10      176.86      155.86     37.30 o
   8  10  10        1.70      -42.79     42.79 o
  -9  11  10       64.71      -77.62     91.44 o
  -8  11  10        5.66       85.60     33.66 o
  -7  11  10      172.20      141.61     33.48 o
  -6  11  10        3.33        7.26     33.59 o
  -5  11  10     1096.19     1075.99     62.64 o
  -4  11  10       26.03        8.07     30.20 o
  -3  11  10       12.42       46.73     28.69 o
  -2  11  10      151.60      197.27     26.07 o
  -1  11  10     2247.65     2191.95     51.17 o
   0  11  10       29.17       49.55     22.25 o
   1  11  10       22.52       34.01     20.69 o
   2  11  10       14.31       58.30     22.18 o
   3  11  10      306.01      344.49     30.60 o
   4  11  10        2.66       12.60     21.87 o
   5  11  10      134.92      154.53     28.03 o
   6  11  10        1.79      -20.22     38.06 o
   7  11  10       21.24       75.05     73.02 o
  -7  12  10      437.34      393.49     74.75 o
  -6  12  10        0.17       83.41     36.59 o
  -5  12  10        4.01       13.37     38.76 o
  -4  12  10        1.95       21.03     40.20 o
  -3  12  10       11.89       38.47     40.07 o
  -2  12  10        0.35       22.20     38.15 o
  -1  12  10      175.70      239.39     35.41 o
   0  12  10       39.01       15.41     28.25 o
   1  12  10      229.67      218.39     36.45 o
   2  12  10        0.02        0.57     28.05 o
   3  12  10      135.14      176.05     27.77 o
   4  12  10       58.49       44.75     31.27 o
   5  12  10      203.39      129.48     41.09 o
   6  12  10       53.23       22.79     90.67 o
  -5  13  10      458.34      450.20     68.76 o
  -4  13  10      176.15      175.76     49.74 o
  -3  13  10        2.97       25.61     54.40 o
  -2  13  10        7.08       17.95     58.17 o
  -1  13  10      293.55      235.24     37.82 o
   0  13  10       43.20       97.01     39.46 o
   1  13  10       98.68      131.89     66.48 o
   2  13  10        4.34      118.80     48.21 o
   3  13  10      114.00      166.66     41.31 o
   4  13  10        8.37      -15.94     47.48 o
 -14   1  11        1.25       72.20     75.65 o
 -13   1  11      110.28       98.31     37.59 o
 -12   1  11       35.06       64.26     20.68 o
 -11   1  11       83.02      101.68     18.48 o
 -10   1  11      220.90      251.88     19.11 o
  -9   1  11      258.29      195.18     14.24 o
  -8   1  11       34.52       37.32      8.12 o
  -7   1  11     1889.10     1754.70     23.86 o
  -6   1  11        0.56        9.44      6.79 o
  -5   1  11     1876.66     1893.81     23.35 o
  -4   1  11       34.98       34.08      6.28 o
  -3   1  11     4356.33     4353.13     41.46 o
  -2   1  11      348.64      321.89      8.81 o
  -1   1  11     7646.02     8333.63     72.84 o
   0   1  11      191.63      187.10      8.39 o
   1   1  11      455.25      480.71      7.76 o
   2   1  11      139.76      137.95      5.63 o
   3   1  11     2812.27     2701.73     27.77 o
   4   1  11      373.58      374.72     10.04 o
   5   1  11       95.56      107.00      6.54 o
   6   1  11       87.02      112.46      7.91 o
   7   1  11      987.33      963.09     22.56 o
   8   1  11      260.13      264.70     16.50 o
   9   1  11      137.62      113.89     13.41 o
  10   1  11       45.71       57.42     14.93 o
  11   1  11      360.38      339.75     19.72 o
  12   1  11       14.46       62.70     46.34 o
 -14   2  11      117.18       82.19     56.73 o
 -13   2  11      166.98      198.25     41.89 o
 -12   2  11      216.68      224.62     26.41 o
 -11   2  11        7.66       -6.85     18.00 o
 -10   2  11        4.00        3.55     15.89 o
  -9   2  11     1469.23     1318.48     21.57 o
  -8   2  11       37.89       30.97      8.04 o
  -7   2  11        0.15        6.14      7.89 o
  -6   2  11      364.98      395.26     12.73 o
  -5   2  11     4392.08     4176.06     45.35 o
  -4   2  11      847.38      904.46     16.54 o
  -3   2  11      275.86      271.20      9.39 o
  -2   2  11       96.74       85.65      6.15 o
  -1   2  11    18322.16    18504.43    157.78 o
   0   2  11      346.99      362.57      7.88 o
   1   2  11     2083.13     2190.03     24.60 o
   2   2  11      270.57      264.64      7.79 o
   3   2  11     6523.02     6532.37     61.68 o
   4   2  11      199.73      231.65      8.61 o
   5   2  11     3143.51     3082.99     35.51 o
   6   2  11      739.19      726.15     17.06 o
   7   2  11     1785.73     1673.46     23.76 o
   8   2  11       35.98       19.45      8.45 o
   9   2  11     2497.54     2528.37     36.36 o
  10   2  11        6.05       42.34     14.10 o
  11   2  11      675.04      628.81     25.65 o
  12   2  11        1.99       76.78     30.07 o
 -13   3  11       91.50      103.15     39.46 o
 -12   3  11       34.72      -25.06     25.06 o
 -11   3  11      304.68      306.73     22.07 o
 -10   3  11       44.29       45.53     11.99 o
  -9   3  11        3.05       20.09     11.42 o
  -8   3  11       32.11       43.99     10.20 o
  -7   3  11     4495.44     4370.72     49.70 o
  -6   3  11       82.52      101.70      8.44 o
  -5   3  11      546.73      573.72     14.18 o
  -4   3  11       46.20       62.50      7.42 o
  -3   3  11     3856.92     3744.94     39.09 o
  -2   3  11       31.33       69.66      8.52 o
  -1   3  11     3598.49     3640.18     36.53 o
   0   3  11     1657.67     1792.96     21.38 o
   1   3  11       10.78        2.37      6.48 o
   2   3  11      200.80      186.38      8.25 o
   3   3  11      127.05      175.05      7.76 o
   4   3  11     1247.92     1308.10     18.46 o
   5   3  11      256.92      241.21     10.02 o
   6   3  11      733.68      707.14     17.51 o
   7   3  11      166.61      232.36     14.35 o
   8   3  11       97.30       69.82     11.23 o
   9   3  11       36.26       34.07     12.28 o
  10   3  11        0.33        2.31     13.82 o
  11   3  11      184.65      155.95     20.04 o
  12   3  11       43.55       58.08     48.35 o
 -13   4  11        1.79       -9.35     44.68 o
 -12   4  11      101.84      114.68     27.24 o
 -11   4  11        0.15       -5.87     19.00 o
 -10   4  11      255.21      310.24     17.49 o
  -9   4  11      240.59      271.65     18.68 o
  -8   4  11     1066.46     1037.73     21.21 o
  -7   4  11      151.13      186.90     11.99 o
  -6   4  11      991.46      976.89     19.44 o
  -5   4  11     5051.63     5076.82     55.29 o
  -4   4  11      175.90      142.13      8.81 o
  -3   4  11      388.85      370.49     12.40 o
  -2   4  11     2332.29     2493.34     29.33 o
  -1   4  11      400.94      409.86     11.29 o
   0   4  11      250.20      232.59     10.13 o
   1   4  11     4764.65     4815.49     53.46 o
   2   4  11     2548.60     2444.36     31.09 o
   3   4  11      428.45      448.23     10.83 o
   4   4  11        0.03        6.27      7.86 o
   5   4  11      959.53      985.15     42.94 o
   6   4  11      661.67      605.69     17.59 o
   7   4  11      584.78      616.85     20.80 o
   8   4  11        2.53       25.98     13.15 o
   9   4  11       22.79       40.90     14.09 o
  10   4  11      221.05      212.68     17.85 o
  11   4  11        8.99       66.38     20.61 o
  12   4  11        0.94      -20.18     39.04 o
 -13   5  11       20.23       94.91     40.00 o
 -12   5  11      246.63      257.96     29.39 o
 -11   5  11      150.64      138.99     20.34 o
 -10   5  11        5.11       34.68     16.51 o
  -9   5  11      218.77      261.33     14.69 o
  -8   5  11      186.72      213.01     16.42 o
  -7   5  11      182.71      153.98     12.69 o
  -6   5  11       73.81       58.17     10.76 o
  -5   5  11        1.26        7.48      9.62 o
  -4   5  11       28.50       23.14      8.18 o
  -3   5  11        0.70       11.12      7.61 o
  -2   5  11     1976.43     1968.86     28.46 o
  -1   5  11        0.01       -8.31      8.31 o
   0   5  11     1272.99     1289.08     20.79 o
   1   5  11       23.12       33.68      7.95 o
   2   5  11      639.81      659.71     12.48 o
   3   5  11      272.71      300.73      9.62 o
   4   5  11     2960.55     2846.42     36.73 o
   5   5  11      263.73      258.57     12.89 o
   6   5  11     1108.41     1206.19     25.63 o
   7   5  11      419.21      429.45     17.72 o
   8   5  11     1019.96      986.70     26.45 o
   9   5  11        6.82       26.16     19.51 o
  10   5  11      173.08      151.92     26.08 o
  11   5  11       71.52       77.58     35.11 o
  12   5  11       99.70       80.26     94.73 o
 -12   6  11        0.20      -29.98     29.98 o
 -11   6  11        9.88       18.23     22.93 o
 -10   6  11       88.16      108.36     17.95 o
  -9   6  11       15.94       13.84     15.10 o
  -8   6  11       17.64       20.61     13.44 o
  -7   6  11       98.26      141.38     17.44 o
  -6   6  11     1113.16     1052.16     22.65 o
  -5   6  11        2.70       26.02      9.04 o
  -4   6  11      203.40      195.05     13.32 o
  -3   6  11        7.64       20.62      9.30 o
  -2   6  11      668.90      680.15     20.13 o
  -1   6  11        4.67        1.81      8.97 o
   0   6  11      109.38      123.56      9.79 o
   1   6  11     1505.77     1423.64     20.42 o
   2   6  11        6.62        4.58      7.02 o
   3   6  11        8.32       11.11      7.82 o
   4   6  11      331.21      292.06     11.20 o
   5   6  11      183.89      197.26     12.04 o
   6   6  11        1.22       22.73     10.87 o
   7   6  11       24.00       16.41     12.72 o
   8   6  11       88.48      109.41     17.08 o
   9   6  11        9.54      -15.12     19.38 o
  10   6  11        3.01      -13.40     25.90 o
  11   6  11       49.53       83.38     33.61 o
 -12   7  11        3.48       34.54     48.25 o
 -11   7  11       57.70       21.84     31.59 o
 -10   7  11      381.30      411.84     26.58 o
  -9   7  11        5.02       78.45     17.36 o
  -8   7  11      114.43      108.98     16.11 o
  -7   7  11       16.57       35.79     15.05 o
  -6   7  11      864.16      795.66     25.82 o
  -5   7  11      192.72      217.66     12.71 o
  -4   7  11     1236.61     1129.27     22.58 o
  -3   7  11      207.16      224.02     13.59 o
  -2   7  11        3.39        2.03     13.03 o
  -1   7  11      611.93      538.75     18.62 o
   0   7  11     1171.06     1134.51     31.63 o
   1   7  11      521.82      598.68     16.21 o
   2   7  11        3.20        6.94      8.79 o
   3   7  11      296.53      303.16     12.83 o
   4   7  11     1002.72      962.17     21.49 o
   5   7  11       30.03       64.76     13.47 o
   6   7  11      446.11      448.90     19.15 o
   7   7  11      366.40      341.03     17.15 o
   8   7  11       89.95       63.62     19.43 o
   9   7  11        5.58       -5.85     20.24 o
  10   7  11      125.92      214.32     38.26 o
  11   7  11        1.91       76.40     68.36 o
 -11   8  11        1.03       84.04     32.25 o
 -10   8  11      545.57      522.39     29.53 o
  -9   8  11       48.77       32.56     21.54 o
  -8   8  11      426.55      506.63     24.01 o
  -7   8  11       39.15       44.02     16.95 o
  -6   8  11      361.91      388.30     21.02 o
  -5   8  11        1.70       27.62     12.53 o
  -4   8  11     1666.88     1599.79     30.67 o
  -3   8  11      553.54      581.80     20.71 o
  -2   8  11        0.05      -11.83     11.83 o
  -1   8  11       92.53       61.48     12.11 o
   0   8  11     1843.91     1812.29     28.76 o
   1   8  11     1517.64     1627.70     26.76 o
   2   8  11        4.90       40.47     11.31 o
   3   8  11        0.64        9.90     15.21 o
   4   8  11       48.33       89.11     12.33 o
   5   8  11      124.59      118.25     11.51 o
   6   8  11        0.22       -0.22     15.17 o
   7   8  11       64.70       83.33     22.20 o
   8   8  11        2.56       -0.45     23.65 o
   9   8  11        0.11       14.71     27.63 o
  10   8  11       97.29       91.59     41.88 o
 -10   9  11       44.93       33.67     31.11 o
  -9   9  11       31.00       38.76     24.75 o
  -8   9  11       26.95       38.58     25.46 o
  -7   9  11      187.17      157.36     22.18 o
  -6   9  11      819.13      731.74     23.56 o
  -5   9  11       46.00       68.68     16.81 o
  -4   9  11      172.80      180.14     17.56 o
  -3   9  11       19.86       26.34     15.20 o
  -2   9  11       18.07       19.57     14.86 o
  -1   9  11       10.72       56.93     14.31 o
   0   9  11       13.71       13.88     17.63 o
   1   9  11       31.08       48.93     13.74 o
   2   9  11      835.75      828.38     22.50 o
   3   9  11       92.98      103.45     13.56 o
   4   9  11      109.15       99.84     14.46 o
   5   9  11       32.59       40.34     13.55 o
   6   9  11      180.07      146.53     23.54 o
   7   9  11       18.80       53.69     24.24 o
   8   9  11       12.64       26.61     38.00 o
   9   9  11       12.93        3.61     36.21 o
  -9  10  11        0.19        2.69     33.02 o
  -8  10  11      163.25      169.54     31.16 o
  -7  10  11       11.15       46.36     23.60 o
  -6  10  11      177.74      181.83     18.64 o
  -5  10  11       19.44       38.48     20.52 o
  -4  10  11     1007.08      962.28     34.36 o
  -3  10  11        5.57       -9.14     17.24 o
  -2  10  11       37.19       46.65     17.75 o
  -1  10  11       28.78       21.34     16.07 o
   0  10  11     2236.68     2074.40     34.15 o
   1  10  11      102.53      127.42     17.74 o
   2  10  11        9.49        0.24     15.43 o
   3  10  11       96.55       87.18     18.52 o
   4  10  11      312.15      328.50     22.20 o
   5  10  11       61.47       57.01     19.65 o
   6  10  11       57.79       28.14     21.71 o
   7  10  11        0.24       51.70     65.69 o
   8  10  11      415.33      488.83     47.97 o
  -8  11  11      396.79      479.09     43.55 o
  -7  11  11      102.32      132.94     33.55 o
  -6  11  11       83.39       94.12     32.70 o
  -5  11  11        0.37       18.28     24.23 o
  -4  11  11       41.41       13.16     30.99 o
  -3  11  11        3.87      -24.33     26.88 o
  -2  11  11       61.29       77.21     28.68 o
  -1  11  11       32.47      102.64     23.10 o
   0  11  11      436.30      477.30     31.73 o
   1  11  11        5.08       14.42     21.60 o
   2  11  11       21.19       59.66     20.93 o
   3  11  11       61.28      125.55     22.65 o
   4  11  11      403.36      513.81     28.47 o
   5  11  11        7.40       38.02     29.01 o
   6  11  11      157.02      110.65     66.24 o
   7  11  11       21.96       70.96     83.14 o
  -7  12  11      120.79      119.18     83.39 o
  -6  12  11       62.03       46.19     40.14 o
  -5  12  11        1.63      -31.34     40.78 o
  -4  12  11      202.28      223.02     52.82 o
  -3  12  11      171.68      172.28     36.65 o
  -2  12  11      440.32      480.38     40.63 o
  -1  12  11       33.98       53.46     33.00 o
   0  12  11       44.47       89.69     32.24 o
   1  12  11       21.65        0.14     28.97 o
   2  12  11      624.52      517.32     33.59 o
   3  12  11       10.45       63.31     31.13 o
   4  12  11       80.89       59.17     35.15 o
   5  12  11        3.83       78.77     72.28 o
  -4  13  11       22.65      -31.27     43.63 o
  -3  13  11      105.35       83.56     49.53 o
  -2  13  11       12.02       52.89     47.33 o
  -1  13  11      176.69      190.84     66.22 o
   0  13  11      123.96      201.70     50.52 o
   1  13  11       20.92       85.39     42.83 o
   2  13  11      115.19      139.48     44.00 o
   3  13  11       53.47       56.17     47.13 o
 -14   0  12      136.19      163.80     93.41 o
 -13   0  12       95.80      136.97     87.82 o
 -12   0  12      381.72      407.37     43.75 o
 -11   0  12        8.24       19.86     25.73 o
 -10   0  12     1821.38     1677.96     47.31 o
  -9   0  12       40.02       43.47      9.61 o
  -8   0  12     2558.41     2395.84     45.20 o
  -7   0  12      395.19      357.86     18.92 o
  -6   0  12     7464.87     7103.16     93.69 o
  -5   0  12       63.56       73.81     10.33 o
  -4   0  12       68.92       97.48      9.25 o
  -3   0  12      456.86      478.37     14.16 o
  -2   0  12     8831.71     8961.83    112.33 o
  -1   0  12       54.20       45.62      7.54 o
   0   0  12     6106.40     6612.18     84.52 o
   1   0  12        4.62        6.40      4.64 o
   2   0  12       11.87       -5.87      5.87 o
   3   0  12      848.19      852.10     20.29 o
   4   0  12     2692.79     2655.29     43.96 o
   5   0  12      478.57      463.07     15.19 o
   6   0  12      529.47      565.90     17.85 o
   7   0  12      148.90      194.72     19.64 o
   8   0  12      158.84      105.68     22.98 o
   9   0  12       28.65       17.65     21.73 o
  10   0  12      191.78      260.24     31.96 o
  11   0  12       12.15       63.37     35.75 o
  12   0  12      837.77      960.24     71.61 o
 -14   1  12      100.67        1.04     66.51 o
 -13   1  12        0.93       80.41     38.26 o
 -12   1  12        0.81      -18.73     20.33 o
 -11   1  12        2.08       24.33     15.85 o
 -10   1  12      107.75       93.07     14.48 o
  -9   1  12       10.72       -2.04     10.11 o
  -8   1  12     1311.71     1264.64     20.85 o
  -7   1  12      114.46      132.19      9.60 o
  -6   1  12     1316.94     1259.99     19.58 o
  -5   1  12        8.36        5.15      6.34 o
  -4   1  12     4897.34     4525.24     43.56 o
  -3   1  12        5.20        6.37      5.99 o
  -2   1  12      673.08      769.12     11.69 o
  -1   1  12      127.53      123.08      6.32 o
   0   1  12     9046.07     8532.67     72.62 o
   1   1  12      399.48      412.39      7.56 o
   2   1  12        5.01        8.42      5.24 o
   3   1  12        7.11        5.58      5.70 o
   4   1  12     3372.72     3165.51     35.01 o
   5   1  12        0.61       -2.90      6.14 o
   6   1  12     3252.75     3217.77     36.11 o
   7   1  12        1.87       11.06      7.11 o
   8   1  12      139.26      113.42     12.41 o
   9   1  12        0.33       -3.39      7.77 o
  10   1  12      246.07      237.38     17.50 o
  11   1  12        0.04       -7.86     14.39 o
  12   1  12       71.79      109.86     32.51 o
 -14   2  12       21.82       33.21     64.61 o
 -13   2  12        7.04       46.57     43.58 o
 -12   2  12       93.04      112.34     33.88 o
 -11   2  12      108.72      152.42     22.48 o
 -10   2  12       11.75       15.41     11.75 o
  -9   2  12       12.13       11.25      8.70 o
  -8   2  12       77.15      114.32      9.09 o
  -7   2  12      133.66      144.21     10.88 o
  -6   2  12      424.83      391.48     12.99 o
  -5   2  12       68.58      100.69      8.30 o
  -4   2  12     3754.33     3723.56     41.24 o
  -3   2  12      125.20      163.62      7.88 o
  -2   2  12      939.39      881.52     14.66 o
  -1   2  12     2475.73     2595.08     28.08 o
   0   2  12      248.69      259.85     11.21 o
   1   2  12       74.25       72.96      7.24 o
   2   2  12     2394.35     2365.78     26.22 o
   3   2  12      610.31      624.64     10.91 o
   4   2  12     5016.74     4993.60     49.67 o
   5   2  12        2.02       -5.45      6.47 o
   6   2  12      583.23      653.11     15.08 o
   7   2  12       77.26       75.53     10.14 o
   8   2  12      148.54      149.64     12.37 o
   9   2  12      100.78      130.03     11.77 o
  10   2  12       14.01       15.13     15.29 o
  11   2  12        3.67        9.55     18.26 o
  12   2  12        0.65        3.55     33.84 o
 -13   3  12      310.31      390.21     60.14 o
 -12   3  12       36.96       64.69     28.75 o
 -11   3  12       78.95       74.35     25.82 o
 -10   3  12      112.83      127.00     12.07 o
  -9   3  12       64.76       50.33     12.68 o
  -8   3  12       10.79       19.56     10.56 o
  -7   3  12      799.19      812.87     18.84 o
  -6   3  12     2692.70     2545.45     32.51 o
  -5   3  12       56.45       73.98      8.80 o
  -4   3  12      177.89      197.72      9.96 o
  -3   3  12     2859.15     2955.38     32.90 o
  -2   3  12     2367.56     2278.28     25.63 o
  -1   3  12        0.01        9.86      5.23 o
   0   3  12     1660.75     1617.84     20.05 o
   1   3  12       35.28       31.62      6.37 o
   2   3  12        0.59       -5.53      5.53 o
   3   3  12        7.69       -3.28      7.74 o
   4   3  12     2346.02     2379.87     29.17 o
   5   3  12      703.01      665.80     16.38 o
   6   3  12      489.51      477.71     14.62 o
   7   3  12       96.92       93.79     10.86 o
   8   3  12       57.73       63.17     13.32 o
   9   3  12       42.25       54.62     14.42 o
  10   3  12       17.50       33.22     15.13 o
  11   3  12      127.44      149.31     25.13 o
  12   3  12      162.05      183.34     41.61 o
 -13   4  12       33.31       38.98     39.79 o
 -12   4  12      354.66      363.59     32.08 o
 -11   4  12      121.07      125.07     16.00 o
 -10   4  12      122.30       82.67     19.19 o
  -9   4  12       16.98       16.57     12.38 o
  -8   4  12      543.12      571.37     20.92 o
  -7   4  12      901.54      869.39     18.66 o
  -6   4  12      866.43      771.10     20.32 o
  -5   4  12       91.15      114.65     10.32 o
  -4   4  12      230.34      326.87     11.66 o
  -3   4  12     1222.65     1216.35     20.36 o
  -2   4  12     3153.52     3282.13     39.55 o
  -1   4  12      769.83      738.10     14.09 o
   0   4  12     1027.57     1002.00     14.54 o
   1   4  12     1272.87     1400.75     22.34 o
   2   4  12      552.26      571.15     13.77 o
   3   4  12     4019.35     3884.88     46.26 o
   4   4  12       18.37       18.55      8.08 o
   5   4  12      337.34      304.38     13.59 o
   6   4  12      249.58      259.97     12.24 o
   7   4  12      140.11      178.31     13.08 o
   8   4  12      103.46       91.79     14.71 o
   9   4  12       50.57       47.72     19.10 o
  10   4  12       59.10       60.47     19.42 o
  11   4  12        0.33      -25.80     25.80 o
  12   4  12       15.11       12.48     44.48 o
 -13   5  12       80.15       30.50     42.01 o
 -12   5  12       91.97       88.92     40.38 o
 -11   5  12        3.49       17.22     21.69 o
 -10   5  12      549.82      601.34     25.83 o
  -9   5  12      390.75      392.72     17.55 o
  -8   5  12       10.75       32.71     12.95 o
  -7   5  12      452.21      425.28     16.97 o
  -6   5  12     2889.68     2905.58     37.20 o
  -5   5  12       42.47       54.28     13.94 o
  -4   5  12      379.44      343.65     13.72 o
  -3   5  12      736.22      700.65     16.03 o
  -2   5  12     3859.79     3903.84     42.78 o
  -1   5  12      824.84      783.21     16.05 o
   0   5  12     1390.70     1336.73     20.02 o
   1   5  12      647.61      640.45     14.92 o
   2   5  12      697.00      680.56     13.84 o
   3   5  12       28.99       24.63      6.91 o
   4   5  12      993.14      953.90     20.61 o
   5   5  12      335.58      347.19     14.15 o
   6   5  12      840.15      841.93     21.69 o
   7   5  12      536.63      561.65     21.75 o
   8   5  12      666.25      633.90     22.24 o
   9   5  12       59.44       64.02     22.76 o
  10   5  12        0.38       -2.60     25.11 o
  11   5  12       95.62      147.52     50.23 o
 -12   6  12       21.30       33.65     40.65 o
 -11   6  12        6.56       38.71     25.47 o
 -10   6  12       14.99       -4.29     19.17 o
  -9   6  12      242.80      264.60     17.51 o
  -8   6  12      133.67      140.80     15.75 o
  -7   6  12       44.86       22.74     13.04 o
  -6   6  12       25.22        0.38     11.48 o
  -5   6  12        3.43       -3.03      8.69 o
  -4   6  12      214.53      199.00     13.55 o
  -3   6  12      625.36      567.61     16.46 o
  -2   6  12        6.91       -5.67      9.61 o
  -1   6  12       47.14       53.79     10.16 o
   0   6  12      170.40      208.52     10.94 o
   1   6  12     1632.24     1561.37     22.92 o
   2   6  12        0.05       -7.37      7.37 o
   3   6  12      177.60      154.42      9.55 o
   4   6  12       55.79       27.12      7.56 o
   5   6  12     1266.68     1383.91     26.21 o
   6   6  12      241.13      266.45     19.91 o
   7   6  12      234.66      216.59     16.17 o
   8   6  12       23.49        8.62     16.56 o
   9   6  12      141.07      176.36     22.20 o
  10   6  12        2.77        3.63     28.85 o
  11   6  12      232.25      158.74     66.04 o
 -12   7  12        4.11       14.77     37.39 o
 -11   7  12      518.40      490.43     35.91 o
 -10   7  12       12.48       27.06     22.17 o
  -9   7  12     1640.34     1625.58     35.32 o
  -8   7  12      154.74      174.96     17.70 o
  -7   7  12       15.80       12.54     13.88 o
  -6   7  12      141.52      196.28     15.41 o
  -5   7  12     1399.74     1214.43     26.96 o
  -4   7  12      110.73      125.35     12.56 o
  -3   7  12      232.75      231.60     14.19 o
  -2   7  12      352.62      434.41     17.51 o
  -1   7  12     2834.11     2619.65     37.78 o
   0   7  12       14.69       24.28     11.07 o
   1   7  12      818.48      748.46     16.77 o
   2   7  12       35.09       68.86      9.38 o
   3   7  12       67.85       61.64     12.39 o
   4   7  12      744.20      663.87     17.23 o
   5   7  12     1106.15      977.11     28.52 o
   6   7  12       11.95        2.98     13.14 o
   7   7  12      389.99      411.97     20.28 o
   8   7  12      120.98      102.18     19.49 o
   9   7  12       71.45       13.08     23.81 o
  10   7  12       73.76       89.55     37.60 o
 -11   8  12        3.24       -4.65     37.75 o
 -10   8  12        0.76        5.68     26.93 o
  -9   8  12      412.34      431.16     24.77 o
  -8   8  12        9.73       21.93     18.62 o
  -7   8  12       39.95       46.79     17.23 o
  -6   8  12        0.04       27.95     11.74 o
  -5   8  12        0.26       -1.74     12.28 o
  -4   8  12      169.01      160.08     15.06 o
  -3   8  12     1578.69     1478.87     30.59 o
  -2   8  12       99.72      106.98     17.66 o
  -1   8  12      227.83      198.00     15.00 o
   0   8  12      662.95      639.01     19.97 o
   1   8  12     6496.75     6328.12     64.30 o
   2   8  12     1167.39     1153.58     24.05 o
   3   8  12       83.68      100.95     11.95 o
   4   8  12       13.97       13.31     12.76 o
   5   8  12      671.04      662.64     17.69 o
   6   8  12        9.46       29.53     15.80 o
   7   8  12        4.55      -18.42     18.42 o
   8   8  12       35.51       17.22     22.96 o
   9   8  12      214.13      238.53     42.49 o
  10   8  12        2.55      -48.31     48.31 o
 -10   9  12        0.04        7.57     33.37 o
  -9   9  12      285.28      347.40     29.53 o
  -8   9  12       23.20       -1.91     22.98 o
  -7   9  12      316.00      331.39     27.17 o
  -6   9  12       17.84       11.68     13.49 o
  -5   9  12     1873.99     1720.07     32.08 o
  -4   9  12      207.20      202.59     18.32 o
  -3   9  12      365.32      410.19     21.96 o
  -2   9  12        3.22        5.34     15.24 o
  -1   9  12     2419.33     2163.08     36.69 o
   0   9  12       58.50       23.97     15.68 o
   1   9  12        0.06       28.75     12.86 o
   2   9  12      152.77      161.07     14.18 o
   3   9  12       17.07       45.17     17.50 o
   4   9  12       48.71       44.26     14.05 o
   5   9  12        1.01       15.19     14.15 o
   6   9  12       40.62       36.46     20.27 o
   7   9  12        0.80       14.13     27.31 o
   8   9  12        0.61        0.91     53.32 o
   9   9  12      297.07      303.46     44.87 o
  -9  10  12      107.22      168.87     34.71 o
  -8  10  12        0.85       50.24     27.17 o
  -7  10  12        5.95       36.33     24.50 o
  -6  10  12      210.57      231.16     23.22 o
  -5  10  12      327.64      333.81     25.13 o
  -4  10  12        0.01      -20.27     20.27 o
  -3  10  12       20.89       61.16     21.21 o
  -2  10  12      215.69      159.32     20.34 o
  -1  10  12      208.88      254.90     19.58 o
   0  10  12        6.80       26.20     16.00 o
   1  10  12      843.95      784.95     28.96 o
   2  10  12       37.89       67.16     19.44 o
   3  10  12        4.71       24.69     16.46 o
   4  10  12        0.00        3.83     17.51 o
   5  10  12      830.58      798.89     29.71 o
   6  10  12        1.00      -38.68     38.68 o
   7  10  12      137.55      293.68     45.72 o
   8  10  12        1.28       96.28     79.35 o
  -8  11  12      103.41      102.21     36.69 o
  -7  11  12       17.27       64.24     29.94 o
  -6  11  12        2.10      -15.33     33.75 o
  -5  11  12      110.12      127.07     45.39 o
  -4  11  12       15.07      -24.80     24.80 o
  -3  11  12       99.49       80.07     26.99 o
  -2  11  12       36.07       12.41     25.35 o
  -1  11  12      238.66      248.32     26.54 o
   0  11  12       29.00       52.86     21.99 o
   1  11  12      201.15      244.33     25.44 o
   2  11  12       20.22       48.39     25.93 o
   3  11  12       25.35      106.48     22.41 o
   4  11  12        7.18       65.16     25.09 o
   5  11  12       69.27       65.19     30.95 o
   6  11  12       18.31       26.04     45.52 o
   7  11  12       54.66      163.89     61.31 o
  -6  12  12      131.27       76.05     39.27 o
  -5  12  12        4.30       16.76     40.54 o
  -4  12  12       25.18      -24.56     39.41 o
  -3  12  12        0.67       64.56     39.25 o
  -2  12  12      161.51      384.63     45.90 o
  -1  12  12       83.26      195.15     37.09 o
   0  12  12        3.54       67.59     28.51 o
   1  12  12      190.99      211.31     31.70 o
   2  12  12       73.73      198.33     33.77 o
   3  12  12      526.66      495.47     41.16 o
   4  12  12       66.05       26.56     42.19 o
   5  12  12      561.22      499.42     57.79 o
  -4  13  12      108.82       91.00     58.06 o
  -3  13  12      401.59      355.90     79.71 o
  -2  13  12        8.80       31.76     46.09 o
  -1  13  12       20.36        2.72     52.78 o
   0  13  12       32.36       62.41     49.75 o
   1  13  12       36.02       61.42     54.48 o
   2  13  12       46.90       -2.31     48.56 o
 -13   1  13      433.23      399.51     73.97 o
 -12   1  13       56.33       36.94     20.88 o
 -11   1  13        2.10       34.94     16.15 o
 -10   1  13        4.00       34.26     13.82 o
  -9   1  13       26.14       45.79      9.77 o
  -8   1  13       50.11       47.28     10.62 o
  -7   1  13        9.07       -8.25      8.25 o
  -6   1  13      456.36      462.42     13.32 o
  -5   1  13      109.22      136.86      8.65 o
  -4   1  13       88.52       77.68      8.21 o
  -3   1  13      463.73      524.24     11.29 o
  -2   1  13      804.44      831.66     12.95 o
  -1   1  13      420.04      454.49     14.26 o
   0   1  13     1612.73     1573.63     24.59 o
   1   1  13      701.32      604.32      9.90 o
   2   1  13       60.06       39.57      4.79 o
   3   1  13      622.15      654.26     12.07 o
   4   1  13      786.75      766.69     14.49 o
   5   1  13      438.52      472.65     12.60 o
   6   1  13       47.38       53.11      7.99 o
   7   1  13      315.59      275.40     12.16 o
   8   1  13        1.88        0.09      7.23 o
   9   1  13      662.76      608.79     22.04 o
  10   1  13       28.66      -16.51     16.98 o
  11   1  13      213.01      243.98     32.22 o
  12   1  13        4.30        5.57     33.92 o
 -13   2  13      224.80      203.60     55.04 o
 -12   2  13        0.19       -2.02     27.37 o
 -11   2  13      845.74      865.62     33.49 o
 -10   2  13       45.36       66.32     16.97 o
  -9   2  13      568.32      582.65     16.31 o
  -8   2  13      347.29      340.69     13.32 o
  -7   2  13     1318.19     1271.94     21.93 o
  -6   2  13       43.70       35.01      8.44 o
  -5   2  13     2993.10     2877.23     34.66 o
  -4   2  13       49.99       56.31      7.29 o
  -3   2  13     1558.85     1321.87     18.86 o
  -2   2  13      441.54      433.15     10.82 o
  -1   2  13     2124.64     2130.87     23.10 o
   0   2  13     2708.55     2673.40     29.14 o
   1   2  13     2978.19     2612.63     30.04 o
   2   2  13       43.27       31.27      4.96 o
   3   2  13     1690.71     1717.91     21.58 o
   4   2  13       38.67       46.45      6.53 o
   5   2  13      324.94      359.95     12.19 o
   6   2  13        2.59       -1.06      7.73 o
   7   2  13      808.87      722.43     17.35 o
   8   2  13       70.88       81.71     11.45 o
   9   2  13       60.85       64.34     13.24 o
  10   2  13       92.09       91.44     16.97 o
  11   2  13      192.45      253.34     33.17 o
  12   2  13        0.72       86.11     61.05 o
 -13   3  13      137.03      291.73     45.21 o
 -12   3  13       13.38       15.17     30.20 o
 -11   3  13       14.89       55.98     27.54 o
 -10   3  13        1.08      -11.71     11.85 o
  -9   3  13      296.60      241.59     15.07 o
  -8   3  13       30.68       26.58     11.03 o
  -7   3  13      593.59      502.87     15.85 o
  -6   3  13      430.99      442.05     14.92 o
  -5   3  13      150.20      129.13      9.94 o
  -4   3  13       12.27        7.14      7.49 o
  -3   3  13       12.83       32.13      6.89 o
  -2   3  13      100.12      103.84      7.61 o
  -1   3  13      874.12      816.14     13.40 o
   0   3  13      692.84      730.53     14.92 o
   1   3  13     3001.78     3191.95     36.51 o
   2   3  13       64.24       42.37      6.55 o
   3   3  13      164.98      185.82     11.80 o
   4   3  13      394.56      337.16      9.87 o
   5   3  13      124.19      149.19      9.45 o
   6   3  13      771.98      745.88     17.39 o
   7   3  13       92.87       99.82     10.93 o
   8   3  13       68.75       81.34     11.95 o
   9   3  13      134.96      135.38     12.74 o
  10   3  13       16.93        2.30     20.76 o
  11   3  13       20.95       24.59     29.11 o
  12   3  13       15.11       12.54     48.54 o
 -13   4  13       25.58       49.08     47.78 o
 -12   4  13       16.79       67.61     28.40 o
 -11   4  13      235.35      271.80     16.46 o
 -10   4  13       96.87      116.25     17.29 o
  -9   4  13       16.18       29.25     12.78 o
  -8   4  13      353.34      394.50     18.26 o
  -7   4  13     2650.59     2525.74     33.80 o
  -6   4  13       28.24       27.87     10.43 o
  -5   4  13     2807.15     2447.85     32.93 o
  -4   4  13      276.86      288.99     11.77 o
  -3   4  13     5074.96     4968.84     51.18 o
  -2   4  13       19.22       23.35      7.69 o
  -1   4  13     1360.63     1350.34     21.27 o
   0   4  13       13.98       -5.33      5.33 o
   1   4  13     4544.45     4666.14     50.41 o
   2   4  13        6.33        3.08      7.15 o
   3   4  13      757.52      775.83     21.33 o
   4   4  13       53.76       68.75     13.23 o
   5   4  13        8.95        8.84      7.21 o
   6   4  13       39.44       25.55      9.91 o
   7   4  13      140.40      175.28     12.61 o
   8   4  13        1.14       -8.80     13.58 o
   9   4  13        8.33       10.76     13.94 o
  10   4  13        0.28       -5.12     21.30 o
  11   4  13       43.93       50.44     31.53 o
 -13   5  13        8.47       87.76     51.16 o
 -12   5  13      319.64      313.23     32.37 o
 -11   5  13      364.22      367.75     25.83 o
 -10   5  13        0.73       20.68     18.15 o
  -9   5  13      132.93      151.36     16.93 o
  -8   5  13      892.63      798.27     22.18 o
  -7   5  13      167.05      144.56     16.63 o
  -6   5  13      327.50      366.69     15.85 o
  -5   5  13      241.62      284.39     13.60 o
  -4   5  13      932.23      895.23     24.62 o
  -3   5  13      339.18      348.58     12.90 o
  -2   5  13     3339.09     3322.00     38.16 o
  -1   5  13      934.71      869.70     17.25 o
   0   5  13      232.72      205.78     10.71 o
   1   5  13     2618.90     2539.38     34.94 o
   2   5  13      183.30      233.02     12.23 o
   3   5  13        2.31      -10.05     10.05 o
   4   5  13      128.35      161.86     14.28 o
   5   5  13      418.99      422.06     13.32 o
   6   5  13       20.06       31.39     12.19 o
   7   5  13      291.70      269.59     15.05 o
   8   5  13       47.34       74.77     15.25 o
   9   5  13        5.78        1.39     17.35 o
  10   5  13        9.67        1.01     37.27 o
  11   5  13       62.50       82.74     33.09 o
 -12   6  13       54.38       58.45     37.22 o
 -11   6  13       15.91       18.03     34.76 o
 -10   6  13      199.20      163.07     22.29 o
  -9   6  13      568.05      564.41     23.68 o
  -8   6  13      885.81      844.11     24.29 o
  -7   6  13        6.70       21.40     13.58 o
  -6   6  13      149.90      172.69     15.71 o
  -5   6  13     1590.14     1444.39     23.89 o
  -4   6  13     4501.36     4321.74     48.61 o
  -3   6  13        5.27       33.81     10.47 o
  -2   6  13        3.96        7.60     10.17 o
  -1   6  13      236.47      234.92     13.67 o
   0   6  13       18.87       42.40     10.16 o
   1   6  13      186.78      207.11     12.22 o
   2   6  13        7.03        9.57      6.99 o
   3   6  13        0.72       -6.81      6.81 o
   4   6  13       15.63        2.01     11.30 o
   5   6  13      911.48      902.75     23.84 o
   6   6  13      644.75      684.34     21.35 o
   7   6  13        6.26       -3.56     14.50 o
   8   6  13        0.20       -5.13     16.13 o
   9   6  13        2.44       40.47     28.09 o
  10   6  13       46.01       79.96     35.82 o
  11   6  13      136.09      157.53    108.91 o
 -12   7  13       80.83      178.17     47.11 o
 -11   7  13      116.44      134.21     31.76 o
 -10   7  13       20.49       58.17     23.97 o
  -9   7  13        0.54       49.59     18.90 o
  -8   7  13      832.11      876.36     27.78 o
  -7   7  13        2.70       16.00     14.77 o
  -6   7  13        3.61        3.98     13.76 o
  -5   7  13       39.26       17.13     13.51 o
  -4   7  13      348.87      385.32     15.72 o
  -3   7  13      991.61      937.91     20.80 o
  -2   7  13     3145.94     3074.72     42.68 o
  -1   7  13       90.91      124.67     15.54 o
   0   7  13     1007.17      972.20     21.99 o
   1   7  13       41.65       47.20      9.83 o
   2   7  13     1858.76     1831.19     25.79 o
   3   7  13      249.28      246.35     12.66 o
   4   7  13      265.71      238.78     11.92 o
   5   7  13      580.62      620.37     20.29 o
   6   7  13      409.31      473.77     26.66 o
   7   7  13        1.11        3.07     22.49 o
   8   7  13      705.22      777.92     34.36 o
   9   7  13      127.25      109.49     33.10 o
  10   7  13        4.50       -5.46     43.02 o
 -11   8  13        7.78       51.63     38.42 o
 -10   8  13       59.97       28.28     40.01 o
  -9   8  13       54.64       64.58     25.66 o
  -8   8  13      112.33      108.23     20.57 o
  -7   8  13       79.62       77.59     18.35 o
  -6   8  13      429.31      335.25     17.02 o
  -5   8  13      139.01      122.88     13.49 o
  -4   8  13        1.36      -12.64     13.24 o
  -3   8  13        7.36       72.45     18.97 o
  -2   8  13      336.05      342.54     25.72 o
  -1   8  13       18.58       28.68     13.95 o
   0   8  13       60.25       36.89     18.16 o
   1   8  13        2.49       58.47     15.49 o
   2   8  13     1796.94     1759.20     27.80 o
   3   8  13      230.08      253.85     13.39 o
   4   8  13      145.17      178.75     12.46 o
   5   8  13       22.66       49.10     19.87 o
   6   8  13      314.74      331.27     20.75 o
   7   8  13        0.17      -20.23     20.23 o
   8   8  13        0.09        2.36     30.88 o
   9   8  13        3.52       19.67     41.85 o
 -10   9  13        0.10       13.21     34.27 o
  -9   9  13        4.42       29.75     27.50 o
  -8   9  13        3.79       30.25     34.41 o
  -7   9  13       65.33       86.50     22.67 o
  -6   9  13       33.51       76.13     16.26 o
  -5   9  13       94.16      105.51     16.35 o
  -4   9  13      205.31      190.83     18.80 o
  -3   9  13       12.61       24.89     15.94 o
  -2   9  13       38.49       41.91     15.50 o
  -1   9  13        2.66       39.80     15.97 o
   0   9  13      112.84      124.94     15.40 o
   1   9  13       15.80       12.05     12.46 o
   2   9  13       89.16       67.10     15.17 o
   3   9  13      129.77      151.34     14.33 o
   4   9  13        1.86       25.51     17.57 o
   5   9  13        2.58       17.32     15.07 o
   6   9  13       72.10       53.10     19.81 o
   7   9  13      109.15       80.14     34.25 o
   8   9  13       74.25       68.50     38.63 o
  -9  10  13       54.19       68.71     38.51 o
  -8  10  13      220.72      241.25     30.16 o
  -7  10  13        0.71       63.47     26.91 o
  -6  10  13        0.90      -18.26     18.26 o
  -5  10  13       31.81       25.72     22.20 o
  -4  10  13       74.72       32.27     24.06 o
  -3  10  13       57.44       38.95     22.12 o
  -2  10  13        0.45       -6.44     31.41 o
  -1  10  13        0.05       48.45     21.16 o
   0  10  13        6.37      -20.91     20.91 o
   1  10  13       98.04       89.15     18.85 o
   2  10  13       95.31      106.18     18.66 o
   3  10  13        2.43       39.25     17.61 o
   4  10  13      346.10      343.19     25.29 o
   5  10  13        0.01        9.52     20.13 o
   6  10  13        2.95       13.48     36.83 o
   7  10  13       27.66      -20.13     40.96 o
  -8  11  13       64.63       61.26     53.21 o
  -7  11  13       11.73       82.60     31.46 o
  -6  11  13      130.76       40.76     32.58 o
  -5  11  13        7.69        4.53     33.60 o
  -4  11  13       91.14       63.67     29.15 o
  -3  11  13        2.81        3.75     29.66 o
  -2  11  13      325.72      338.57     31.97 o
  -1  11  13       69.90      147.06     35.89 o
   0  11  13        5.35        9.54     24.14 o
   1  11  13       11.55       25.20     29.24 o
   2  11  13        0.14      -24.26     24.26 o
   3  11  13       46.47       91.67     27.63 o
   4  11  13        8.33        0.40     29.19 o
   5  11  13       26.47       27.66     44.93 o
   6  11  13      300.02      358.34     47.48 o
  -6  12  13        1.93       -1.00     45.09 o
  -5  12  13        3.58      -38.85     38.85 o
  -4  12  13        3.15       -9.61     42.97 o
  -3  12  13       12.73       52.13     34.58 o
  -2  12  13      209.72      304.06     42.20 o
  -1  12  13      189.02      245.62     33.69 o
   0  12  13       20.50       44.93     32.80 o
   1  12  13       26.47       35.21     37.45 o
   2  12  13       41.11       70.20     35.24 o
   3  12  13        2.97      -15.62     46.03 o
   4  12  13      394.89      506.54     89.73 o
  -3  13  13       11.30        2.60     59.17 o
  -2  13  13       26.83      -13.95     56.54 o
  -1  13  13       11.37      -18.73     52.99 o
   0  13  13        0.07       18.28     60.44 o
   1  13  13       95.91      164.04     75.30 o
   2  13  13       10.09      -19.08    101.31 o
 -13   0  14       15.44       41.76    107.88 o
 -12   0  14      323.86      333.79     56.00 o
 -11   0  14       67.94       59.43     30.55 o
 -10   0  14      215.81      270.95     23.76 o
  -9   0  14      204.66      208.99     24.29 o
  -8   0  14      200.42      165.76     15.27 o
  -7   0  14      239.44      278.80     16.14 o
  -6   0  14     1024.75      919.04     23.80 o
  -5   0  14     2518.53     2443.60     40.01 o
  -4   0  14     3467.69     3189.89     47.29 o
  -3   0  14       75.03       52.43     10.47 o
  -2   0  14     1116.29     1210.66     24.02 o
  -1   0  14     4414.27     4589.38     58.57 o
   0   0  14     4348.64     4374.64     60.03 o
   1   0  14      139.08      189.47      9.91 o
   2   0  14     4771.08     4718.70     59.31 o
   3   0  14       49.43       49.49      9.88 o
   4   0  14       80.35      123.77     12.11 o
   5   0  14      151.11      122.16     11.58 o
   6   0  14      422.10      341.49     17.13 o
   7   0  14      155.26      170.35     13.84 o
   8   0  14        6.37       -3.82     10.90 o
   9   0  14        3.67      -16.33     33.54 o
  10   0  14      132.03       86.15     30.11 o
  11   0  14       27.28       14.81     43.85 o
  12   0  14      195.66      185.74     78.28 o
 -13   1  14        2.35       -2.82     47.15 o
 -12   1  14       59.66       48.67     22.83 o
 -11   1  14        5.75       40.61     19.66 o
 -10   1  14     1103.31     1141.64     23.76 o
  -9   1  14        0.83       19.49     10.99 o
  -8   1  14       54.51       39.12      9.67 o
  -7   1  14       33.55       36.32      8.95 o
  -6   1  14     1685.05     1641.56     22.68 o
  -5   1  14       52.09       60.12      7.97 o
  -4   1  14     2606.75     2737.87     31.54 o
  -3   1  14      181.44      166.68      8.63 o
  -2   1  14     6634.14     6780.29     62.48 o
  -1   1  14      209.12      244.22      8.75 o
   0   1  14     1478.32     1401.73     18.01 o
   1   1  14     2228.70     2112.48     22.75 o
   2   1  14      656.87      617.13     12.49 o
   3   1  14      526.17      547.97     13.86 o
   4   1  14      935.29      930.86     15.89 o
   5   1  14      203.77      185.42      9.65 o
   6   1  14      397.67      395.78     12.76 o
   7   1  14        2.26       27.63     11.87 o
   8   1  14      350.75      319.05     12.90 o
   9   1  14       37.45       54.72     14.06 o
  10   1  14       50.68       38.97     11.98 o
  11   1  14       18.21      148.47     41.83 o
  12   1  14       12.18       21.94     57.01 o
 -13   2  14       74.83       75.09     53.24 o
 -12   2  14       19.72        3.45     47.98 o
 -11   2  14       28.48       47.60     21.70 o
 -10   2  14      122.72      118.91     11.48 o
  -9   2  14       11.95       29.91     12.54 o
  -8   2  14       10.92       30.28      9.85 o
  -7   2  14       25.48       57.40     10.14 o
  -6   2  14      494.37      476.33     15.00 o
  -5   2  14        0.02       -1.83      7.75 o
  -4   2  14       61.33       69.59      7.36 o
  -3   2  14       44.60       39.77      6.06 o
  -2   2  14     1294.29     1311.44     18.62 o
  -1   2  14      226.90      235.34      9.17 o
   0   2  14     2195.25     2133.24     26.27 o
   1   2  14      157.05      148.84      8.23 o
   2   2  14      400.21      261.80      8.85 o
   3   2  14        0.86       10.40      7.69 o
   4   2  14     2769.33     2877.66     34.15 o
   5   2  14       55.63       53.40      8.06 o
   6   2  14     1089.65     1081.32     19.23 o
   7   2  14       23.25       33.64      9.36 o
   8   2  14        6.78       19.12     10.54 o
   9   2  14        6.76       -5.93     11.80 o
  10   2  14        2.43       23.17     16.41 o
  11   2  14       23.75       -4.93     35.81 o
 -13   3  14      224.27      329.38     48.51 o
 -12   3  14       16.85       31.25     31.68 o
 -11   3  14        7.30       34.86     23.34 o
 -10   3  14       16.59       17.22     11.89 o
  -9   3  14      297.36      274.39     15.51 o
  -8   3  14      260.35      266.11     18.84 o
  -7   3  14      184.23      164.60     12.00 o
  -6   3  14      175.67      170.88     11.60 o
  -5   3  14       88.80       80.21      9.21 o
  -4   3  14        6.67       -7.30      7.30 o
  -3   3  14       76.73       62.56      7.63 o
  -2   3  14     1667.98     1672.51     21.86 o
  -1   3  14       14.53        8.19      5.94 o
   0   3  14       32.38       53.60      7.52 o
   1   3  14      352.47      430.31     12.44 o
   2   3  14      151.35      157.10      8.25 o
   3   3  14      229.07      263.46     14.08 o
   4   3  14     1106.52     1009.39     39.74 o
   5   3  14        3.12        5.08      7.01 o
   6   3  14     1576.90     1467.35     26.55 o
   7   3  14      220.06      202.70     12.87 o
   8   3  14      684.43      686.41     21.32 o
   9   3  14      140.35      130.09     15.36 o
  10   3  14      137.44      178.68     21.69 o
  11   3  14        3.53       -9.91     29.93 o
 -13   4  14        7.46      -47.52     47.52 o
 -12   4  14        1.96      -25.04     27.63 o
 -11   4  14      160.02      185.87     19.09 o
 -10   4  14       55.73       28.84     15.74 o
  -9   4  14      195.32      200.54     15.99 o
  -8   4  14       42.29      112.54     14.42 o
  -7   4  14     2316.58     2336.31     36.80 o
  -6   4  14      184.96      221.53     13.57 o
  -5   4  14      464.52      477.38     19.07 o
  -4   4  14      153.54      153.26     11.83 o
  -3   4  14     3388.42     3292.59     37.39 o
  -2   4  14      568.19      568.45     13.59 o
  -1   4  14        0.52        4.16      6.60 o
   0   4  14      839.07      837.25     20.40 o
   1   4  14     1860.45     1830.30     25.94 o
   2   4  14     2000.96     1841.53     25.73 o
   3   4  14       33.81       47.69     14.95 o
   4   4  14      575.03      557.17     19.41 o
   5   4  14       44.85       23.24      6.41 o
   6   4  14       16.32       -7.00      8.96 o
   7   4  14        0.50        1.07     11.86 o
   8   4  14       34.10       41.26     13.72 o
   9   4  14       97.33      116.94     14.93 o
  10   4  14        5.35       17.83     20.92 o
  11   4  14       19.92      -25.34     38.93 o
 -12   5  14      313.35      396.11     33.78 o
 -11   5  14      122.74      103.81     26.17 o
 -10   5  14        1.75        5.62     16.71 o
  -9   5  14      906.44      827.92     34.66 o
  -8   5  14      456.20      496.13     18.71 o
  -7   5  14      224.32      218.09     16.22 o
  -6   5  14      110.39      108.84     12.81 o
  -5   5  14     1033.12     1001.20     20.49 o
  -4   5  14     1221.83     1309.99     25.10 o
  -3   5  14      285.24      301.14     13.01 o
  -2   5  14      424.63      425.20     13.85 o
  -1   5  14      672.53      574.92     14.31 o
   0   5  14       36.42       35.22      5.62 o
   1   5  14      430.37      454.74     16.22 o
   2   5  14      132.30      159.85     11.21 o
   3   5  14        0.50       -2.16     10.10 o
   4   5  14       67.55       66.67     16.13 o
   5   5  14        2.16       17.78     17.81 o
   6   5  14       94.59       79.46     10.54 o
   7   5  14       61.29       66.76     13.62 o
   8   5  14        4.82      -15.25     15.25 o
   9   5  14        1.29       -3.15     17.47 o
  10   5  14      107.67       58.53     25.48 o
  11   5  14        1.41        5.75     39.86 o
 -12   6  14       48.15       50.45     37.95 o
 -11   6  14        0.05       -8.18     29.65 o
 -10   6  14        2.85       15.01     19.60 o
  -9   6  14       35.93       78.08     17.02 o
  -8   6  14      165.56      129.62     16.28 o
  -7   6  14       61.91       56.45     13.92 o
  -6   6  14      313.49      327.52     18.02 o
  -5   6  14      205.67      185.59     12.74 o
  -4   6  14     1134.16     1069.59     21.61 o
  -3   6  14     5391.32     5353.55     55.76 o
  -2   6  14       58.03       52.02     12.45 o
  -1   6  14        5.32        2.67      9.17 o
   0   6  14      183.24      244.98     11.83 o
   1   6  14     3145.67     3184.86     42.81 o
   2   6  14      251.82      257.69     13.71 o
   3   6  14      110.01      113.21     11.22 o
   4   6  14        9.97       -6.45     16.88 o
   5   6  14       40.55       58.40     10.12 o
   6   6  14     1721.47     1670.21     29.35 o
   7   6  14       24.01       14.80     12.63 o
   8   6  14       95.47       87.62     17.24 o
   9   6  14        0.07      -22.99     22.99 o
  10   6  14       45.75      122.61     84.40 o
 -11   7  14      108.09       76.51     36.08 o
 -10   7  14      187.24      116.66     24.58 o
  -9   7  14       18.29       11.89     19.18 o
  -8   7  14        1.79       47.27     17.61 o
  -7   7  14      393.32      373.01     19.43 o
  -6   7  14      102.47       65.38     15.57 o
  -5   7  14      156.82      199.72     14.19 o
  -4   7  14      434.03      315.18     18.43 o
  -3   7  14       38.19       50.26     11.27 o
  -2   7  14      551.99      498.56     18.41 o
  -1   7  14       66.81      111.25     12.12 o
   0   7  14       34.95       59.67     10.96 o
   1   7  14       41.47       60.40     10.55 o
   2   7  14       47.83       92.65     13.05 o
   3   7  14     3069.59     2816.65     36.37 o
   4   7  14       21.27       30.46     10.31 o
   5   7  14     1332.35     1338.40     29.66 o
   6   7  14       28.87       39.57     16.13 o
   7   7  14      608.55      679.59     33.53 o
   8   7  14      106.65       83.78     22.18 o
   9   7  14      350.32      432.49     51.73 o
  10   7  14       78.98      120.66     48.70 o
 -11   8  14       43.59      -39.41     85.97 o
 -10   8  14       17.48      -35.71     35.71 o
  -9   8  14      105.21      139.99     25.73 o
  -8   8  14       74.51       78.83     21.94 o
  -7   8  14      357.45      303.27     25.58 o
  -6   8  14       70.35       86.77     18.04 o
  -5   8  14      968.17      810.18     22.49 o
  -4   8  14       80.30       98.45     14.09 o
  -3   8  14       21.96       17.85     14.12 o
  -2   8  14      156.69      225.75     16.52 o
  -1   8  14      265.58      298.42     22.96 o
   0   8  14       31.48       33.18     13.68 o
   1   8  14     2920.13     2698.95     37.09 o
   2   8  14      552.22      596.29     19.67 o
   3   8  14     3184.29     3221.66     38.98 o
   4   8  14      340.64      324.37     16.62 o
   5   8  14       67.19       79.68     24.32 o
   6   8  14       52.35       66.80     19.27 o
   7   8  14        4.45        7.32     26.02 o
   8   8  14        0.05        4.57     35.25 o
   9   8  14        9.04      -38.47     38.47 o
 -10   9  14       14.15       70.54     42.46 o
  -9   9  14       40.89       29.66     32.04 o
  -8   9  14      151.31      119.05     26.99 o
  -7   9  14      411.46      360.82     26.30 o
  -6   9  14        7.85       23.98     16.56 o
  -5   9  14      144.12      174.56     18.41 o
  -4   9  14      174.87      155.23     18.84 o
  -3   9  14     1581.10     1451.67     34.94 o
  -2   9  14       12.92        8.26     15.95 o
  -1   9  14        3.06        8.44     15.35 o
   0   9  14      120.44      110.75     15.30 o
   1   9  14      488.95      479.36     25.91 o
   2   9  14        1.01       -7.81     12.62 o
   3   9  14      159.63      159.23     15.09 o
   4   9  14       32.49       24.72     16.73 o
   5   9  14      133.81      144.21     27.93 o
   6   9  14       50.47       68.35     27.81 o
   7   9  14      614.71      588.00     39.12 o
   8   9  14        1.80       -9.50     39.86 o
  -9  10  14       16.47       81.91     43.47 o
  -8  10  14        6.73      -30.01     30.01 o
  -7  10  14       42.10       36.44     27.39 o
  -6  10  14        6.39       30.90     38.54 o
  -5  10  14      588.24      653.72     34.34 o
  -4  10  14      147.71      126.07     25.36 o
  -3  10  14        9.49       28.90     24.83 o
  -2  10  14       44.23       71.28     24.15 o
  -1  10  14      896.18      980.80     41.17 o
   0  10  14       32.31       19.27     20.73 o
   1  10  14       63.44       52.20     25.87 o
   2  10  14       36.45       13.48     20.45 o
   3  10  14     1018.96     1011.82     30.40 o
   4  10  14       14.97       33.47     19.67 o
   5  10  14      317.35      263.53     45.68 o
   6  10  14        1.77      -18.26     45.90 o
   7  10  14        2.73       25.40     42.28 o
  -7  11  14      486.06      515.61     39.66 o
  -6  11  14       12.96        7.48     32.58 o
  -5  11  14       28.47       19.80     34.36 o
  -4  11  14       29.88       42.74     39.12 o
  -3  11  14      211.42      264.69     35.28 o
  -2  11  14       22.20       49.16     28.18 o
  -1  11  14      418.34      458.47     34.44 o
   0  11  14       54.18       34.31     25.64 o
   1  11  14      294.39      301.48     30.95 o
   2  11  14       67.88       33.42     24.64 o
   3  11  14      772.02      776.84     48.53 o
   4  11  14      163.08      165.85     36.10 o
   5  11  14        8.13       43.12     65.14 o
   6  11  14        7.91      -38.02     49.88 o
  -6  12  14        3.23       10.39     49.75 o
  -5  12  14        1.26       16.80     42.41 o
  -4  12  14       45.28       35.27     40.97 o
  -3  12  14        7.63       15.26     37.85 o
  -2  12  14       41.34       62.21     39.46 o
  -1  12  14      143.33      229.89     40.30 o
   0  12  14       17.20       57.04     39.19 o
   1  12  14      201.87      287.40     79.94 o
   2  12  14       80.72       81.63     43.70 o
   3  12  14       44.99       28.83     40.19 o
   4  12  14       35.60       97.83     81.03 o
  -2  13  14        6.17       29.16     68.35 o
  -1  13  14        3.19      -43.21     63.68 o
   0  13  14        2.63      103.28     85.52 o
 -13   1  15      224.91      193.44     46.09 o
 -12   1  15      151.51      200.66     26.28 o
 -11   1  15      175.18      159.98     19.77 o
 -10   1  15      103.81      135.01     12.45 o
  -9   1  15       55.78       82.19     11.80 o
  -8   1  15       65.47       84.00     12.28 o
  -7   1  15       18.09       13.46      8.73 o
  -6   1  15      397.75      425.52     14.46 o
  -5   1  15      106.01      158.23      9.21 o
  -4   1  15        0.24        9.23      6.88 o
  -3   1  15       16.76        5.63      6.33 o
  -2   1  15      582.49      616.04     13.81 o
  -1   1  15     1151.15     1208.07     16.89 o
   0   1  15       47.72       54.07      6.57 o
   1   1  15      804.86      775.88     12.18 o
   2   1  15      108.95       97.12      7.07 o
   3   1  15      713.26      667.39     11.50 o
   4   1  15      295.95      244.55     10.71 o
   5   1  15      177.11      179.87     10.03 o
   6   1  15        0.47        4.17      8.12 o
   7   1  15        6.72       12.61      9.26 o
   8   1  15      165.43      161.09     14.73 o
   9   1  15      445.25      487.57     25.54 o
  10   1  15        7.10       35.67     22.58 o
  11   1  15        8.32      114.08     33.91 o
 -13   2  15      125.43      109.06     47.04 o
 -12   2  15        2.37      -29.69     34.26 o
 -11   2  15       22.39       68.75     23.12 o
 -10   2  15      113.30      141.63     11.86 o
  -9   2  15      345.73      340.29     15.29 o
  -8   2  15       56.10       72.83     12.12 o
  -7   2  15     1337.94     1150.37     21.40 o
  -6   2  15      290.41      348.19     14.17 o
  -5   2  15       31.69       16.37      8.28 o
  -4   2  15      373.35      412.84     12.64 o
  -3   2  15     2496.05     2332.96     26.69 o
  -2   2  15      168.86      146.08      9.40 o
  -1   2  15      255.69      306.68      8.93 o
   0   2  15       63.74       90.67      7.42 o
   1   2  15      541.24      516.77     11.48 o
   2   2  15       30.56        3.26      5.34 o
   3   2  15     2402.32     2578.19     33.25 o
   4   2  15      588.73      555.11     18.10 o
   5   2  15      953.72      971.07     17.92 o
   6   2  15       15.54       -5.84      9.22 o
   7   2  15       71.36       78.79     15.17 o
   8   2  15        0.01        8.26     11.37 o
   9   2  15       22.39       43.21     14.60 o
  10   2  15      100.83       89.40     20.22 o
  11   2  15        3.54      -24.26     32.14 o
 -13   3  15       90.86      139.26     46.51 o
 -12   3  15      727.28      818.46     46.07 o
 -11   3  15      107.39       71.91     16.89 o
 -10   3  15       29.24       57.42     15.10 o
  -9   3  15        3.17       14.67     11.88 o
  -8   3  15      563.77      594.39     18.98 o
  -7   3  15      625.55      577.54     19.19 o
  -6   3  15      134.51      156.10     11.57 o
  -5   3  15     2282.44     2080.82     31.28 o
  -4   3  15      897.15      904.05     18.80 o
  -3   3  15     1629.04     1615.14     24.66 o
  -2   3  15     3509.79     3536.21     37.45 o
  -1   3  15      907.04      818.50     14.98 o
   0   3  15       35.63       23.16      8.48 o
   1   3  15      588.01      591.26     14.21 o
   2   3  15      588.46      559.90     13.47 o
   3   3  15     3706.95     3696.24     46.77 o
   4   3  15       20.27       18.31     10.19 o
   5   3  15      371.70      403.21     12.16 o
   6   3  15        0.66       -4.98      9.54 o
   7   3  15      216.82      227.27     13.70 o
   8   3  15        0.66       23.75     15.78 o
   9   3  15      253.38      263.38     17.31 o
  10   3  15        1.75       72.74     21.65 o
  11   3  15      312.47      278.19     37.11 o
 -13   4  15        1.53       35.40     79.00 o
 -12   4  15       24.17       25.78     34.54 o
 -11   4  15      134.09      124.59     25.33 o
 -10   4  15       60.04       51.70     17.23 o
  -9   4  15       30.89       54.96     16.55 o
  -8   4  15      296.93      327.07     17.53 o
  -7   4  15        0.35       20.49     14.90 o
  -6   4  15     1636.31     1590.25     29.85 o
  -5   4  15       18.31       17.39     10.36 o
  -4   4  15      451.69      450.98     17.29 o
  -3   4  15       42.86       68.15      8.84 o
  -2   4  15     2332.92     2383.35     27.90 o
  -1   4  15      165.40      233.69     11.00 o
   0   4  15       63.28       41.86      9.05 o
   1   4  15        7.30       -1.91      8.99 o
   2   4  15        9.18       12.13     12.36 o
   3   4  15       70.71       75.35     13.82 o
   4   4  15      726.31      680.82     21.39 o
   5   4  15        0.71       -7.58     12.94 o
   6   4  15        4.59      -10.20     10.20 o
   7   4  15       11.69        0.10     11.05 o
   8   4  15       83.17      101.06     15.34 o
   9   4  15      239.37      247.90     19.83 o
  10   4  15        4.18       14.41     24.19 o
  11   4  15       67.52       37.28     44.21 o
 -12   5  15       25.73       78.29     33.10 o
 -11   5  15        0.05       -4.15     39.68 o
 -10   5  15       64.39       65.63     19.09 o
  -9   5  15      271.83      278.80     20.42 o
  -8   5  15       58.77       95.00     15.34 o
  -7   5  15       69.56       79.89     14.60 o
  -6   5  15      405.15      436.30     18.83 o
  -5   5  15      992.65      988.82     20.89 o
  -4   5  15       12.36       21.56     10.02 o
  -3   5  15       66.45       87.91     10.35 o
  -2   5  15      656.15      616.75     16.40 o
  -1   5  15     1432.19     1483.72     27.06 o
   0   5  15      898.99      816.87     20.95 o
   1   5  15        2.85       -2.27     10.40 o
   2   5  15     1088.39     1061.43     20.53 o
   3   5  15      982.13      876.30     20.41 o
   4   5  15      126.19      121.48     15.75 o
   5   5  15      117.84      126.36     19.88 o
   6   5  15      109.69       86.09     11.77 o
   7   5  15        3.22      -12.30     12.30 o
   8   5  15        0.32       18.19     15.32 o
   9   5  15        9.32       14.36     19.99 o
  10   5  15       41.40        4.26     33.10 o
 -12   6  15       30.40        2.80     46.82 o
 -11   6  15        0.10       13.00     39.74 o
 -10   6  15      122.95      152.70     22.71 o
  -9   6  15        0.21       39.23     17.72 o
  -8   6  15        7.28       29.35     17.33 o
  -7   6  15      361.20      353.70     17.79 o
  -6   6  15        0.19        8.77     13.22 o
  -5   6  15      156.69      187.51     17.92 o
  -4   6  15       34.47       43.61     11.20 o
  -3   6  15       14.18       79.16     11.32 o
  -2   6  15     3200.38     2861.90     41.30 o
  -1   6  15      274.83      372.55     14.05 o
   0   6  15      328.46      290.59     11.62 o
   1   6  15      747.02      716.03     23.46 o
   2   6  15      611.48      659.76     18.93 o
   3   6  15       90.04       46.99     11.57 o
   4   6  15      260.40      300.52     18.84 o
   5   6  15      892.47      859.26     30.55 o
   6   6  15      569.22      654.86     29.79 o
   7   6  15       76.90       70.83     13.91 o
   8   6  15      341.48      340.97     19.35 o
   9   6  15       76.61       49.77     29.41 o
  10   6  15       78.75      102.61     70.09 o
 -11   7  15       41.16       17.43     40.27 o
 -10   7  15      156.42      133.32     30.02 o
  -9   7  15        1.82       37.42     24.31 o
  -8   7  15       75.67       98.59     19.15 o
  -7   7  15       75.06      171.25     18.24 o
  -6   7  15      331.97      377.00     18.97 o
  -5   7  15       16.70        4.72     12.45 o
  -4   7  15       33.26       33.74     13.22 o
  -3   7  15       67.17       69.34     16.08 o
  -2   7  15       75.49       69.53     12.36 o
  -1   7  15      821.32      833.78     19.26 o
   0   7  15       59.07       57.38     10.02 o
   1   7  15      250.48      324.12     19.09 o
   2   7  15      229.15      277.36     16.47 o
   3   7  15      518.14      490.50     20.58 o
   4   7  15        0.18       -0.36     16.81 o
   5   7  15      191.57      249.98     21.95 o
   6   7  15      313.59      328.06     25.66 o
   7   7  15      283.70      318.97     23.09 o
   8   7  15      134.91      116.48     29.42 o
   9   7  15       46.37       66.02     43.98 o
 -10   8  15       89.12      132.77     36.76 o
  -9   8  15        9.10       10.11     27.31 o
  -8   8  15        1.61       28.96     22.00 o
  -7   8  15        2.28       21.90     21.49 o
  -6   8  15      321.59      357.06     24.22 o
  -5   8  15       14.70       23.80     13.93 o
  -4   8  15      117.29       74.17     14.00 o
  -3   8  15        1.39        9.45     13.87 o
  -2   8  15        0.83       25.38     15.64 o
  -1   8  15       94.52      122.72     20.14 o
   0   8  15       48.94       71.94     14.52 o
   1   8  15      319.49      318.59     16.31 o
   2   8  15      350.42      299.85     14.91 o
   3   8  15      379.11      404.57     14.76 o
   4   8  15      254.29      239.92     15.62 o
   5   8  15        0.75        0.15     24.07 o
   6   8  15       18.55       23.15     26.56 o
   7   8  15      113.48       81.92     28.93 o
   8   8  15        0.19       -9.71     35.88 o
   9   8  15       11.85      -38.95     43.86 o
 -10   9  15      106.57       75.34     48.95 o
  -9   9  15        3.64       24.87     32.93 o
  -8   9  15       14.71        6.28     26.61 o
  -7   9  15       64.80       89.73     28.15 o
  -6   9  15      577.94      617.97     27.73 o
  -5   9  15       14.62        0.28     17.68 o
  -4   9  15      242.75      278.61     24.16 o
  -3   9  15      109.70      152.96     18.83 o
  -2   9  15      709.82      690.32     23.96 o
  -1   9  15      104.15      107.10     16.93 o
   0   9  15       75.30      111.15     15.47 o
   1   9  15       77.67      120.08     15.42 o
   2   9  15      699.23      641.58     23.64 o
   3   9  15      168.81      197.10     19.77 o
   4   9  15       27.06       69.03     16.43 o
   5   9  15       13.57       -2.07     17.82 o
   6   9  15      202.42      284.75     36.18 o
   7   9  15        6.09       18.49     36.06 o
   8   9  15        0.15      -40.44     42.32 o
  -8  10  15       32.99       52.74     33.28 o
  -7  10  15       94.84      118.63     31.46 o
  -6  10  15       18.37        8.95     26.94 o
  -5  10  15        2.96       31.18     28.02 o
  -4  10  15       15.33       16.49     23.28 o
  -3  10  15       93.31      162.95     29.84 o
  -2  10  15       12.64       77.07     25.29 o
  -1  10  15       46.43       68.16     23.54 o
   0  10  15       19.17        0.96     22.39 o
   1  10  15       11.43       -3.96     25.89 o
   2  10  15       44.85       11.72     27.62 o
   3  10  15        2.92       -4.02     19.60 o
   4  10  15      278.92      235.61     30.71 o
   5  10  15       45.80       46.90     56.33 o
   6  10  15       50.71       38.98     48.07 o
   7  10  15        4.36       -9.03     46.22 o
  -7  11  15       57.23      148.09     43.50 o
  -6  11  15      189.11      278.31     37.30 o
  -5  11  15       10.11       53.54     38.44 o
  -4  11  15       15.02       24.46     39.64 o
  -3  11  15       55.25       41.53     32.29 o
  -2  11  15      217.38      190.31     45.91 o
  -1  11  15       25.50       65.57     32.04 o
   0  11  15       31.09      -13.48     31.08 o
   1  11  15       14.74       74.76     32.52 o
   2  11  15      156.28      189.66     35.74 o
   3  11  15       24.00       16.80     31.12 o
   4  11  15        1.61      -38.54     38.54 o
   5  11  15       25.47       98.57     50.66 o
  -5  12  15        0.33       48.01     40.08 o
  -4  12  15       58.86      -30.93     44.01 o
  -3  12  15        2.42        8.93     38.00 o
  -2  12  15       64.85       74.90     46.69 o
  -1  12  15       26.69       53.20     36.85 o
   0  12  15      340.22      321.74     38.77 o
   1  12  15       49.88       44.24     38.46 o
   2  12  15       87.77       46.93     48.66 o
   3  12  15        7.27       76.52     39.91 o
 -13   0  16      139.24      193.95     65.08 o
 -12   0  16       14.70       -2.47     35.09 o
 -11   0  16      170.51      204.17     27.25 o
 -10   0  16        0.05       28.77     16.44 o
  -9   0  16      111.40       78.77     16.54 o
  -8   0  16       42.07       38.51     15.69 o
  -7   0  16       75.06      102.54     14.14 o
  -6   0  16      932.71      904.22     24.96 o
  -5   0  16      154.92      171.37     14.77 o
  -4   0  16     7400.66     6770.87     84.53 o
  -3   0  16       36.11       23.85     10.47 o
  -2   0  16      814.25      743.85     20.20 o
  -1   0  16      256.83      316.31     14.37 o
   0   0  16    23401.31    23037.28    277.66 o
   1   0  16        0.80        1.49      8.19 o
   2   0  16     1766.04     1809.46     43.20 o
   3   0  16      186.12      210.87     13.16 o
   4   0  16     4804.89     5193.75     78.96 o
   5   0  16      106.79      109.95     12.65 o
   6   0  16      976.59      967.71     37.77 o
   7   0  16       16.72        4.61     13.43 o
   8   0  16      396.75      445.13     24.05 o
   9   0  16        6.06        3.33     14.94 o
  10   0  16      507.89      641.59     53.59 o
  11   0  16       31.66       55.33     49.05 o
 -13   1  16        3.69       37.08     47.30 o
 -12   1  16       19.17      -27.57     31.33 o
 -11   1  16       46.63      105.90     18.57 o
 -10   1  16       88.65       83.99     11.93 o
  -9   1  16      110.56      177.48     13.43 o
  -8   1  16      288.12      314.97     14.31 o
  -7   1  16      219.68      217.82     11.59 o
  -6   1  16      210.63      195.00     10.85 o
  -5   1  16      953.20     1041.51     19.88 o
  -4   1  16      542.54      498.56     13.35 o
  -3   1  16       23.95       22.66      5.55 o
  -2   1  16      349.80      402.70     11.71 o
  -1   1  16      869.48      871.71     16.15 o
   0   1  16      364.84      340.78     10.73 o
   1   1  16       37.87       44.26      5.86 o
   2   1  16     4489.70     4380.00     45.38 o
   3   1  16      418.09      353.97     10.09 o
   4   1  16      898.93      898.76     15.60 o
   5   1  16       95.46       82.00      9.39 o
   6   1  16     1820.60     1779.83     26.83 o
   7   1  16        4.62       17.15     10.32 o
   8   1  16       22.58       26.19     11.31 o
   9   1  16       34.15       53.69     17.05 o
  10   1  16       92.96       95.65     32.21 o
  11   1  16        3.82       71.94     37.02 o
 -13   2  16       26.21        9.78     51.37 o
 -12   2  16        2.62       40.88     32.20 o
 -11   2  16       48.25       74.01     16.33 o
 -10   2  16      145.91      185.14     13.97 o
  -9   2  16        7.02       27.38     11.93 o
  -8   2  16      229.42      274.68     15.35 o
  -7   2  16      952.12      924.08     20.42 o
  -6   2  16      113.80      148.73     11.09 o
  -5   2  16       28.42       37.03     12.35 o
  -4   2  16     1039.80     1093.58     17.78 o
  -3   2  16      251.34      292.83      9.96 o
  -2   2  16      769.97      730.22     12.33 o
  -1   2  16      243.02      270.74      9.13 o
   0   2  16     8176.92     8451.45     76.23 o
   1   2  16       11.15       10.26      5.86 o
   2   2  16      100.27       92.53      6.69 o
   3   2  16      497.23      516.39     20.81 o
   4   2  16      313.66      326.23      9.43 o
   5   2  16      602.15      626.43     18.20 o
   6   2  16       64.95       81.46     10.62 o
   7   2  16        0.13        1.04     10.84 o
   8   2  16       94.86      120.31     13.38 o
   9   2  16       27.22       57.47     16.38 o
  10   2  16      473.80      479.61     33.19 o
  11   2  16        1.73       54.37     43.49 o
 -13   3  16       41.98       27.21     56.56 o
 -12   3  16      326.03      427.78     39.33 o
 -11   3  16      161.97      131.08     23.75 o
 -10   3  16       10.41        5.84     18.50 o
  -9   3  16      127.03      114.40     16.51 o
  -8   3  16      627.70      642.93     20.46 o
  -7   3  16        0.11       14.66     12.74 o
  -6   3  16      760.50      759.63     19.19 o
  -5   3  16       80.61       70.92      9.52 o
  -4   3  16      199.95      252.67     14.21 o
  -3   3  16       10.84       18.58      7.97 o
  -2   3  16     2089.52     2160.78     27.37 o
  -1   3  16     2037.44     1917.06     23.81 o
   0   3  16     1050.15      972.83     23.06 o
   1   3  16       66.60       63.68     10.02 o
   2   3  16      629.57      692.33     19.72 o
   3   3  16     1019.51     1070.61     21.84 o
   4   3  16        0.28      -10.70     10.70 o
   5   3  16      409.67      371.63     17.77 o
   6   3  16      928.19      756.76     17.14 o
   7   3  16      110.23      143.02     12.51 o
   8   3  16       41.49       42.15     14.39 o
   9   3  16      267.83      319.17     20.20 o
  10   3  16      185.15      164.19     36.63 o
  11   3  16       64.09      -19.51     52.95 o
 -12   4  16       21.41       31.30     34.34 o
 -11   4  16        7.43       39.93     22.50 o
 -10   4  16        9.87       11.47     17.33 o
  -9   4  16      311.79      339.89     21.28 o
  -8   4  16       24.90       42.55     18.34 o
  -7   4  16      131.88      165.00     15.07 o
  -6   4  16       17.79       26.79     12.67 o
  -5   4  16     2466.53     2326.16     33.30 o
  -4   4  16       26.88       39.94      9.83 o
  -3   4  16      645.56      593.08     16.24 o
  -2   4  16      303.03      325.26     12.25 o
  -1   4  16      322.08      306.92     13.01 o
   0   4  16      513.18      531.85     15.85 o
   1   4  16      528.05      589.75     16.76 o
   2   4  16     1073.59     1017.52     19.72 o
   3   4  16        3.09       15.81     13.80 o
   4   4  16      157.56      203.08     14.29 o
   5   4  16       27.31       32.36     17.16 o
   6   4  16      600.78      564.72     24.32 o
   7   4  16       33.70       45.77     11.01 o
   8   4  16       96.16       96.81     14.68 o
   9   4  16        0.24       -2.77     19.09 o
  10   4  16       15.76       19.91     51.75 o
 -12   5  16        0.52       23.13     36.16 o
 -11   5  16       18.24       29.56     30.77 o
 -10   5  16       30.40       37.71     19.69 o
  -9   5  16       25.77       15.92     18.30 o
  -8   5  16       31.87       39.60     15.76 o
  -7   5  16       63.95       75.77     14.42 o
  -6   5  16      677.56      596.80     21.35 o
  -5   5  16      160.15      166.07     13.61 o
  -4   5  16      228.60      264.05     13.35 o
  -3   5  16        5.85       13.13      9.70 o
  -2   5  16       22.28       18.24      9.58 o
  -1   5  16      993.81      926.02     18.60 o
   0   5  16       70.08       46.17     10.38 o
   1   5  16      794.66      686.64     19.45 o
   2   5  16        2.48        5.57      9.40 o
   3   5  16      972.73      964.66     24.72 o
   4   5  16       37.35       14.88     14.86 o
   5   5  16      231.42      274.60     20.28 o
   6   5  16       14.90       18.70     17.21 o
   7   5  16      259.99      242.32     15.37 o
   8   5  16      306.56      282.61     19.37 o
   9   5  16       28.34      -18.23     24.43 o
  10   5  16        8.86      -38.20     38.20 o
 -11   6  16      203.10      164.44     36.08 o
 -10   6  16        0.25       -8.83     23.68 o
  -9   6  16      573.09      583.66     26.93 o
  -8   6  16       14.87        4.27     16.00 o
  -7   6  16       24.15       21.33     15.62 o
  -6   6  16      117.02      137.82     14.87 o
  -5   6  16      363.70      368.91     16.61 o
  -4   6  16        0.97       27.75     12.55 o
  -3   6  16      295.15      355.96     15.02 o
  -2   6  16     1403.90     1252.41     23.43 o
  -1   6  16     2733.05     2665.05     32.20 o
   0   6  16      401.72      378.29     17.67 o
   1   6  16      280.64      286.86     16.34 o
   2   6  16      738.02      740.78     21.19 o
   3   6  16       77.91       63.82     13.03 o
   4   6  16      102.77       95.48     17.25 o
   5   6  16      293.55      306.92     21.73 o
   6   6  16       70.73       97.07     21.26 o
   7   6  16        3.39       26.32     21.88 o
   8   6  16       73.48       51.69     26.85 o
   9   6  16      180.10      238.01     37.62 o
  10   6  16       16.81      117.04     60.30 o
 -11   7  16      222.42      121.31     46.05 o
 -10   7  16        1.23      -30.86     30.86 o
  -9   7  16       39.01      -11.07     25.22 o
  -8   7  16       44.62       55.18     20.87 o
  -7   7  16        5.86       35.67     18.63 o
  -6   7  16       85.00      166.22     19.95 o
  -5   7  16      773.55      684.74     21.13 o
  -4   7  16       18.92       -6.85     15.17 o
  -3   7  16      150.86      142.35     15.45 o
  -2   7  16       20.62       19.55     12.68 o
  -1   7  16      797.53      764.52     20.98 o
   0   7  16      280.67      345.45     15.80 o
   1   7  16      141.08      171.47     15.59 o
   2   7  16       84.55       68.49     14.46 o
   3   7  16      450.92      471.57     18.77 o
   4   7  16        1.20      -17.70     17.70 o
   5   7  16     2274.63     1998.82     42.52 o
   6   7  16        0.29      -12.39     26.27 o
   7   7  16        7.41       15.72     27.88 o
   8   7  16        4.08      -29.10     32.79 o
   9   7  16       11.75       63.24     47.02 o
 -10   8  16        0.20      -32.96     36.71 o
  -9   8  16      338.73      289.48     31.69 o
  -8   8  16        0.35        1.03     27.88 o
  -7   8  16        9.31       12.08     22.13 o
  -6   8  16       63.77      108.90     26.04 o
  -5   8  16      646.98      672.84     25.17 o
  -4   8  16       21.13        8.94     14.86 o
  -3   8  16       89.44      110.03     14.53 o
  -2   8  16       46.63       88.47     14.68 o
  -1   8  16      289.45      314.84     15.72 o
   0   8  16       28.03       29.74     10.96 o
   1   8  16      317.69      277.79     14.33 o
   2   8  16      406.55      413.73     21.24 o
   3   8  16       25.12       21.87     15.01 o
   4   8  16      150.44      118.43     15.18 o
   5   8  16        1.65      -26.11     26.11 o
   6   8  16       40.68       33.33     28.57 o
   7   8  16      168.82      134.51     33.01 o
   8   8  16        0.13       43.21     54.69 o
  -9   9  16       65.51       16.12     30.69 o
  -8   9  16       13.21       16.82     32.65 o
  -7   9  16      154.68      188.07     28.25 o
  -6   9  16       39.11       47.73     19.84 o
  -5   9  16      415.94      406.39     23.52 o
  -4   9  16       10.78        7.99     18.64 o
  -3   9  16      160.29      153.17     19.51 o
  -2   9  16      108.07      188.30     18.94 o
  -1   9  16       45.89       53.74     16.91 o
   0   9  16       95.03      102.41     15.95 o
   1   9  16     1057.29     1026.82     27.19 o
   2   9  16       80.51      122.11     16.43 o
   3   9  16       81.64       56.32     23.18 o
   4   9  16       13.87        6.78     19.57 o
   5   9  16      327.13      307.37     39.76 o
   6   9  16        2.96       34.53     57.56 o
   7   9  16        6.72       -4.03     39.32 o
  -8  10  16        6.83       71.99     39.97 o
  -7  10  16       14.79       27.37     30.35 o
  -6  10  16       31.01       -5.40     29.57 o
  -5  10  16       35.87       71.54     29.70 o
  -4  10  16        4.63       -1.11     22.35 o
  -3  10  16     1184.84     1126.72     37.17 o
  -2  10  16        0.75       44.29     25.77 o
  -1  10  16      142.33      109.10     23.59 o
   0  10  16        7.36        8.64     35.80 o
   1  10  16      546.44      604.89     32.96 o
   2  10  16       42.04       41.71     33.47 o
   3  10  16      348.18      278.08     31.31 o
   4  10  16        0.46       13.66     35.79 o
   5  10  16       43.76      -13.73     38.44 o
   6  10  16        5.47      -31.62     45.53 o
  -7  11  16       75.11      119.08     53.50 o
  -6  11  16        0.69        6.08     36.87 o
  -5  11  16      306.53      307.98     37.40 o
  -4  11  16       14.98       28.10     36.88 o
  -3  11  16      149.65      257.29     32.59 o
  -2  11  16       64.66      164.70     35.28 o
  -1  11  16        0.47       27.41     33.30 o
   0  11  16        5.94      -15.75     32.81 o
   1  11  16        8.85       -7.04     33.08 o
   2  11  16        8.19       30.24     37.66 o
   3  11  16      118.49      133.75     37.49 o
   4  11  16        5.30      -39.62     41.99 o
   5  11  16      198.36      209.22     71.24 o
  -4  12  16       10.48      -10.72     39.48 o
  -3  12  16       61.74       92.69     61.91 o
  -2  12  16        2.06      -19.70     46.45 o
  -1  12  16      140.67      136.74     62.96 o
   0  12  16        0.82       53.53     43.25 o
   1  12  16       97.20      139.70     40.85 o
   2  12  16       16.38       37.15     51.06 o
 -13   1  17       29.32      -33.01     47.60 o
 -12   1  17       22.30      -28.71     28.71 o
 -11   1  17        1.27       25.56     22.64 o
 -10   1  17       34.98       64.09     14.88 o
  -9   1  17       40.84       45.89     13.81 o
  -8   1  17       92.36       89.63     12.79 o
  -7   1  17      104.44       91.99     11.47 o
  -6   1  17        0.30       -8.37      8.37 o
  -5   1  17      987.06      901.25     18.25 o
  -4   1  17      194.40      231.16     11.95 o
  -3   1  17      426.14      324.44     11.93 o
  -2   1  17      190.87      238.80     10.32 o
  -1   1  17     2749.92     2968.87     32.05 o
   0   1  17       49.53       77.84      7.95 o
   1   1  17     1644.90     1570.79     18.40 o
   2   1  17       58.31       42.03      6.54 o
   3   1  17     1265.82     1177.85     18.96 o
   4   1  17        5.37        5.97      6.54 o
   5   1  17       96.13      131.11     10.56 o
   6   1  17      209.69      222.82     12.07 o
   7   1  17      557.77      477.98     18.38 o
   8   1  17        2.24       -1.99     12.23 o
   9   1  17       55.57       70.22     14.40 o
  10   1  17        4.21       55.26     36.82 o
  11   1  17      603.94      738.13     53.38 o
 -13   2  17      187.77      159.32     58.32 o
 -12   2  17       55.98       23.64     39.03 o
 -11   2  17        0.71      -13.06     13.06 o
 -10   2  17       23.17       51.34     13.73 o
  -9   2  17       69.74       71.79     13.30 o
  -8   2  17      490.31      518.16     17.84 o
  -7   2  17      258.63      272.93     16.15 o
  -6   2  17      638.80      632.51     18.45 o
  -5   2  17     1732.02     1455.34     24.50 o
  -4   2  17        2.74       10.12      9.49 o
  -3   2  17        6.86        9.71      5.82 o
  -2   2  17       92.82      136.19      9.61 o
  -1   2  17       76.29       70.25      8.31 o
   0   2  17     1417.49     1378.97     19.37 o
   1   2  17      901.35      943.40     17.10 o
   2   2  17        1.67       -9.41      9.41 o
   3   2  17        2.09       -2.67      9.74 o
   4   2  17      897.69      937.27     22.89 o
   5   2  17      202.80      216.46     17.51 o
   6   2  17       12.86       22.34     10.70 o
   7   2  17      397.36      410.91     16.37 o
   8   2  17      167.65      212.34     16.09 o
   9   2  17       50.15        7.38     21.76 o
  10   2  17       81.46       86.49     30.78 o
  11   2  17      107.28      226.99     58.29 o
 -12   3  17       50.80      124.46     42.83 o
 -11   3  17       47.68       26.32     24.42 o
 -10   3  17      124.64      141.04     19.04 o
  -9   3  17        7.54       28.42     12.60 o
  -8   3  17      124.14      120.51     13.72 o
  -7   3  17      191.90      191.05     14.11 o
  -6   3  17      110.90      100.77     11.42 o
  -5   3  17     1371.80     1261.90     22.11 o
  -4   3  17      542.81      542.67     15.46 o
  -3   3  17     4134.31     3952.72     44.16 o
  -2   3  17       63.92       56.50     11.49 o
  -1   3  17     1500.34     1375.05     18.55 o
   0   3  17      667.70      587.59     16.19 o
   1   3  17      144.07      122.34     10.06 o
   2   3  17       34.20       37.17      7.19 o
   3   3  17      564.90      532.49     17.55 o
   4   3  17       17.04       16.12     10.90 o
   5   3  17      626.39      591.39     22.05 o
   6   3  17      101.43       75.55     16.72 o
   7   3  17      358.18      381.23     23.37 o
   8   3  17       12.95       50.49     13.88 o
   9   3  17      130.91      169.16     22.98 o
  10   3  17      102.40      167.70     41.40 o
 -12   4  17        7.32       26.89     49.08 o
 -11   4  17        3.63        3.35     25.24 o
 -10   4  17       27.24       18.32     17.54 o
  -9   4  17       13.13       -2.60     16.90 o
  -8   4  17      373.49      370.85     19.80 o
  -7   4  17       11.74       14.03     13.80 o
  -6   4  17       28.94       46.20     15.12 o
  -5   4  17     1626.38     1478.98     27.75 o
  -4   4  17      247.90      195.34     12.13 o
  -3   4  17        0.24        5.67      8.63 o
  -2   4  17       10.32       11.10      7.98 o
  -1   4  17     1076.01      995.35     16.86 o
   0   4  17      334.42      353.78     14.12 o
   1   4  17      795.43      804.18     18.44 o
   2   4  17      210.22      183.76     10.66 o
   3   4  17      632.81      641.38     21.79 o
   4   4  17       37.27       13.22     14.85 o
   5   4  17      306.43      276.20     20.91 o
   6   4  17      190.62      202.84     23.47 o
   7   4  17       10.57        7.06     14.36 o
   8   4  17      101.04       90.89     14.55 o
   9   4  17       16.74       -9.14     37.41 o
  10   4  17        0.54      -15.84     41.52 o
 -12   5  17      149.26      128.42     43.14 o
 -11   5  17       81.29      104.79     39.37 o
 -10   5  17       67.08       98.46     24.24 o
  -9   5  17        2.55        0.21     19.53 o
  -8   5  17      337.14      393.62     20.63 o
  -7   5  17      126.77      140.81     15.61 o
  -6   5  17       18.00       11.08     17.61 o
  -5   5  17       15.83       41.61     18.49 o
  -4   5  17     2677.17     2712.34     35.55 o
  -3   5  17      411.02      445.45     15.57 o
  -2   5  17      104.56      116.07     10.08 o
  -1   5  17       33.08       21.62      9.05 o
   0   5  17      433.18      410.69     16.08 o
   1   5  17       89.39       89.34     12.12 o
   2   5  17      484.48      456.98     16.51 o
   3   5  17       63.70       33.76     15.31 o
   4   5  17      338.90      308.04     18.67 o
   5   5  17        1.53       31.66     16.67 o
   6   5  17      301.59      351.18     24.05 o
   7   5  17        2.44       21.49     21.34 o
   8   5  17        1.08        7.30     18.72 o
   9   5  17       67.15       82.75     49.47 o
  10   5  17      123.80      130.72     46.66 o
 -11   6  17       94.35      144.72     36.84 o
 -10   6  17       11.92       25.19     24.48 o
  -9   6  17       17.08      -21.77     21.77 o
  -8   6  17      301.21      324.99     21.68 o
  -7   6  17       32.87       35.19     16.23 o
  -6   6  17      116.16       69.22     14.80 o
  -5   6  17       13.73       22.39     12.81 o
  -4   6  17       19.23        5.54     12.99 o
  -3   6  17        0.43       26.26     12.62 o
  -2   6  17      682.60      655.64     19.39 o
  -1   6  17        0.84       15.75     10.01 o
   0   6  17      866.17      759.05     24.67 o
   1   6  17       39.87       10.81     14.90 o
   2   6  17     1776.55     1700.47     30.75 o
   3   6  17       15.74       14.23      9.76 o
   4   6  17       21.43        2.50     15.83 o
   5   6  17       52.71       65.09     19.72 o
   6   6  17      112.85       75.12     22.37 o
   7   6  17       14.05       47.01     29.29 o
   8   6  17       12.19       54.32     31.33 o
   9   6  17        1.29       -5.20     35.91 o
 -11   7  17        0.39        0.65     70.52 o
 -10   7  17        1.41      -28.01     33.88 o
  -9   7  17        3.52       19.42     25.48 o
  -8   7  17       28.70       25.51     20.81 o
  -7   7  17        5.74       32.18     19.96 o
  -6   7  17      395.79      412.55     22.31 o
  -5   7  17        5.85       14.43     13.63 o
  -4   7  17       48.75       58.71     13.23 o
  -3   7  17      323.99      309.59     16.69 o
  -2   7  17        1.57        2.15     16.28 o
  -1   7  17        5.61        7.40     13.15 o
   0   7  17      169.29      210.50     21.07 o
   1   7  17        5.97        0.93     13.98 o
   2   7  17      105.59      113.96     14.84 o
   3   7  17       33.05       33.22     12.64 o
   4   7  17       48.03       70.13     19.13 o
   5   7  17      168.91      162.70     24.29 o
   6   7  17       51.36       79.20     31.43 o
   7   7  17        8.75       24.92     27.55 o
   8   7  17       39.57       27.66     35.69 o
   9   7  17       26.03       42.22     75.32 o
 -10   8  17       29.49        0.74     45.33 o
  -9   8  17        0.30        4.07     30.21 o
  -8   8  17       57.76      142.65     28.19 o
  -7   8  17        0.19       83.08     33.78 o
  -6   8  17      356.66      328.99     30.02 o
  -5   8  17       30.61       60.89     16.98 o
  -4   8  17      334.02      371.75     20.38 o
  -3   8  17       25.64       41.00     14.10 o
  -2   8  17      270.33      244.99     16.75 o
  -1   8  17       89.90      115.79     15.63 o
   0   8  17       79.21       79.41     11.86 o
   1   8  17        0.09      -10.18     15.22 o
   2   8  17      465.04      524.82     23.42 o
   3   8  17       41.10       52.38     16.43 o
   4   8  17       18.34       44.72     31.81 o
   5   8  17        0.90       -7.55     27.55 o
   6   8  17       10.18       54.41     32.81 o
   7   8  17        8.59      -23.63     31.47 o
   8   8  17        0.73       38.64     49.72 o
  -9   9  17       15.44       -2.97     43.16 o
  -8   9  17      189.20      149.19     30.20 o
  -7   9  17       21.34       36.30     27.38 o
  -6   9  17       81.95      153.57     25.61 o
  -5   9  17        9.02       45.20     21.80 o
  -4   9  17      455.60      418.55     26.18 o
  -3   9  17        0.92        2.07     18.96 o
  -2   9  17       34.54       53.94     18.90 o
  -1   9  17        4.66       50.11     16.15 o
   0   9  17       28.64       20.37     13.95 o
   1   9  17        1.17      -17.96     17.96 o
   2   9  17      115.24      179.31     28.33 o
   3   9  17       44.40       86.79     25.93 o
   4   9  17       30.86       20.63     20.98 o
   5   9  17       13.57       26.63     40.23 o
   6   9  17        7.21       53.35     37.04 o
   7   9  17       18.39        5.28     44.22 o
  -8  10  17      295.16      247.45     59.64 o
  -7  10  17       17.08       27.72     31.74 o
  -6  10  17      123.65      119.39     33.84 o
  -5  10  17        4.72       64.43     32.99 o
  -4  10  17        6.47      -15.72     24.10 o
  -3  10  17       22.39       75.04     22.30 o
  -2  10  17      359.13      307.06     28.34 o
  -1  10  17        0.39       -9.47     20.76 o
   0  10  17        0.41        4.90     18.28 o
   1  10  17        1.54       -1.64     17.22 o
   2  10  17      296.24      308.61     45.46 o
   3  10  17        0.77      -33.12     33.12 o
   4  10  17       72.71       -3.30     43.52 o
   5  10  17        0.17      -41.11     41.11 o
   6  10  17       58.87      125.33     76.56 o
  -6  11  17      160.27      196.91     39.75 o
  -5  11  17       33.25       76.26     33.63 o
  -4  11  17        7.75      100.30     33.75 o
  -3  11  17       20.53      126.38     38.04 o
  -2  11  17      163.81      126.06     32.51 o
  -1  11  17       59.39       49.89     27.39 o
   0  11  17       36.71       42.82     37.76 o
   1  11  17        6.05       -0.68     37.86 o
   2  11  17        8.27       92.33     49.71 o
   3  11  17        0.05       41.92     38.21 o
   4  11  17       39.01       30.12     50.47 o
  -3  12  17        4.51      -49.60     96.04 o
  -2  12  17        4.68       41.24     71.09 o
  -1  12  17        4.23       10.60     79.25 o
   0  12  17      194.95      215.08     54.86 o
   1  12  17       41.38      -51.27     51.27 o
 -13   0  18        6.51      -70.91     77.27 o
 -12   0  18      276.07      354.58     72.69 o
 -11   0  18       19.25       60.83     40.69 o
 -10   0  18      631.73      553.33     29.97 o
  -9   0  18       60.71       70.84     18.58 o
  -8   0  18     1614.88     1322.05     44.57 o
  -7   0  18        0.04       15.35     24.73 o
  -6   0  18     3741.58     3627.70     57.06 o
  -5   0  18      129.59      145.51     17.46 o
  -4   0  18      772.66      634.73     24.01 o
  -3   0  18      148.29      145.53     16.58 o
  -2   0  18     4386.95     4264.50     61.90 o
  -1   0  18      132.95      135.76     13.41 o
   0   0  18     1410.16     1462.77     29.51 o
   1   0  18     2330.04     2215.37     37.82 o
   2   0  18     1749.22     1529.02     32.54 o
   3   0  18       26.43       52.89     10.72 o
   4   0  18     1275.51     1257.27     28.59 o
   5   0  18      385.59      403.41     20.76 o
   6   0  18      377.98      410.27     23.57 o
   7   0  18       43.86       31.20     16.62 o
   8   0  18      400.51      381.73     24.35 o
   9   0  18       23.70       37.23     30.49 o
  10   0  18      146.76       28.10     47.25 o
 -12   1  18      154.91      138.18     35.59 o
 -11   1  18       11.51       35.88     17.18 o
 -10   1  18       21.22       25.41     14.36 o
  -9   1  18        1.66       40.26     13.11 o
  -8   1  18      181.72      166.70     13.22 o
  -7   1  18        0.14        1.80     10.40 o
  -6   1  18      402.63      413.01     15.40 o
  -5   1  18       91.47       97.70     10.79 o
  -4   1  18      377.99      412.51     12.95 o
  -3   1  18       40.59       42.66     10.64 o
  -2   1  18     1050.50     1108.77     18.44 o
  -1   1  18      891.68      960.87     16.85 o
   0   1  18      403.42      430.26     12.49 o
   1   1  18       20.79       11.95      6.63 o
   2   1  18      271.63      294.81     10.39 o
   3   1  18       16.29        8.60      7.44 o
   4   1  18     3349.99     3025.39     33.48 o
   5   1  18       60.42       56.43     12.09 o
   6   1  18       66.94       80.69     12.90 o
   7   1  18        8.13       17.03     11.66 o
   8   1  18      116.28      125.44     14.55 o
   9   1  18       26.20       -2.81     22.64 o
  10   1  18       20.34       47.24     34.48 o
 -12   2  18        8.16      -15.40     42.07 o
 -11   2  18        5.18       15.64     25.51 o
 -10   2  18       75.85      127.85     17.28 o
  -9   2  18       81.77       70.31     18.99 o
  -8   2  18       47.66       50.06     12.88 o
  -7   2  18       29.21       16.73     11.83 o
  -6   2  18     1228.98     1021.06     23.40 o
  -5   2  18      397.82      373.73     14.89 o
  -4   2  18      656.86      552.36     15.72 o
  -3   2  18       11.31       10.31      7.48 o
  -2   2  18     2642.23     2478.95     36.97 o
  -1   2  18       48.79       59.50     14.29 o
   0   2  18        0.04       12.54      8.51 o
   1   2  18       24.22       22.37      8.00 o
   2   2  18     1222.67     1385.15     27.38 o
   3   2  18        3.83       -9.08     10.77 o
   4   2  18      992.63      838.66     22.04 o
   5   2  18      159.06      127.15     10.64 o
   6   2  18       34.23       39.48     10.32 o
   7   2  18        9.64       16.68     11.78 o
   8   2  18      660.55      642.14     32.23 o
   9   2  18       22.81       21.79     25.62 o
  10   2  18        8.29       30.72     44.63 o
 -12   3  18       37.14       40.21     48.04 o
 -11   3  18      179.83      201.11     41.67 o
 -10   3  18      403.29      371.21     22.96 o
  -9   3  18      112.89      128.17     18.38 o
  -8   3  18       16.96       -5.02     13.86 o
  -7   3  18      571.32      577.10     19.18 o
  -6   3  18      388.28      384.37     16.71 o
  -5   3  18       36.56       23.75      9.75 o
  -4   3  18     1651.88     1650.37     24.77 o
  -3   3  18     1096.31     1021.63     17.68 o
  -2   3  18      862.70      752.02     14.49 o
  -1   3  18      188.09      255.39     11.68 o
   0   3  18       96.19       65.80      8.61 o
   1   3  18      569.48      470.97     14.73 o
   2   3  18      217.65      236.96     11.29 o
   3   3  18       27.76       31.29     16.38 o
   4   3  18       53.65       96.49     13.22 o
   5   3  18      282.60      332.93     17.40 o
   6   3  18      338.68      385.21     20.68 o
   7   3  18        1.14       22.15     12.69 o
   8   3  18      454.54      450.76     20.46 o
   9   3  18        5.05       20.78     27.34 o
  10   3  18        1.59       80.49     94.53 o
 -12   4  18        0.34       28.76     43.43 o
 -11   4  18       14.02       84.36     30.13 o
 -10   4  18        1.64       24.84     20.42 o
  -9   4  18       62.32       95.47     20.11 o
  -8   4  18      422.60      410.54     21.95 o
  -7   4  18        0.17      -13.76     13.76 o
  -6   4  18        0.85       19.69     14.60 o
  -5   4  18       19.02       32.27     18.93 o
  -4   4  18      890.28      799.81     19.02 o
  -3   4  18        2.60       -6.37     10.03 o
  -2   4  18      164.03      259.19     15.98 o
  -1   4  18      110.16      115.52      7.97 o
   0   4  18      606.62      611.00     18.04 o
   1   4  18       46.95       50.52     10.16 o
   2   4  18      108.79       81.77      9.76 o
   3   4  18      184.42      139.12     15.72 o
   4   4  18       13.41        6.77     17.28 o
   5   4  18      324.39      383.41     19.71 o
   6   4  18      130.16      164.85     23.00 o
   7   4  18      107.61       88.52     22.51 o
   8   4  18       11.69       20.20     18.74 o
   9   4  18        5.68       96.28     59.98 o
  10   4  18       22.48       -6.65     46.42 o
 -11   5  18       19.54       37.09     38.75 o
 -10   5  18        7.35       -5.41     24.44 o
  -9   5  18        1.94      -11.43     21.25 o
  -8   5  18       20.56       38.54     17.15 o
  -7   5  18       52.10       63.86     15.68 o
  -6   5  18      118.75      119.27     15.68 o
  -5   5  18        1.28      -12.84     12.84 o
  -4   5  18       49.54       57.81     13.73 o
  -3   5  18     1095.76     1157.13     22.57 o
  -2   5  18      107.27      139.02     11.17 o
  -1   5  18      209.66      193.46     15.41 o
   0   5  18       49.55       30.56     12.01 o
   1   5  18      179.58      171.53     19.24 o
   2   5  18      504.97      473.63     21.11 o
   3   5  18       49.41       15.84     14.78 o
   4   5  18       19.92       24.96     15.77 o
   5   5  18      556.28      496.87     23.33 o
   6   5  18      163.78      140.24     21.07 o
   7   5  18       11.80       12.76     22.39 o
   8   5  18       42.36        1.71     30.79 o
   9   5  18      118.28      118.34     38.30 o
 -11   6  18       74.49       77.06     38.78 o
 -10   6  18       39.35       40.31     29.88 o
  -9   6  18        5.43       43.11     28.07 o
  -8   6  18       86.77       75.22     20.49 o
  -7   6  18      704.86      636.97     28.86 o
  -6   6  18       24.98       24.93     15.04 o
  -5   6  18       14.99       30.37     12.98 o
  -4   6  18       13.56       13.13     13.11 o
  -3   6  18       95.32       63.97     15.38 o
  -2   6  18       35.21       37.55     10.91 o
  -1   6  18       93.71       75.03     15.52 o
   0   6  18      285.62      251.78     16.03 o
   1   6  18        5.04      -12.86     18.39 o
   2   6  18       55.82       68.92     12.81 o
   3   6  18      140.92      153.55     12.76 o
   4   6  18       63.28       70.94     18.03 o
   5   6  18       22.55       32.24     20.64 o
   6   6  18        2.55        8.74     22.55 o
   7   6  18       69.18       54.56     26.32 o
   8   6  18       71.27        3.01     41.71 o
   9   6  18       87.39      180.09     53.01 o
 -10   7  18        5.70      -35.11     35.11 o
  -9   7  18        1.28       24.11     24.82 o
  -8   7  18       14.48       56.88     25.98 o
  -7   7  18      476.56      466.19     28.34 o
  -6   7  18       89.86      108.85     18.92 o
  -5   7  18       31.45       17.96     15.08 o
  -4   7  18       11.72       26.56     13.55 o
  -3   7  18      565.58      532.54     19.50 o
  -2   7  18       18.62       17.76     14.17 o
  -1   7  18      126.71      146.22     12.43 o
   0   7  18        0.02        6.45     15.81 o
   1   7  18       32.21       20.34     14.28 o
   2   7  18       63.87       55.76     16.22 o
   3   7  18        8.64       22.83     14.59 o
   4   7  18        0.04       23.96     21.43 o
   5   7  18       62.56       21.45     25.05 o
   6   7  18       19.86        7.46     28.63 o
   7   7  18       29.56       14.98     30.08 o
   8   7  18       48.51       77.97     42.09 o
  -9   8  18       24.41      -27.00     31.61 o
  -8   8  18        2.87       40.07     33.13 o
  -7   8  18      529.99      522.85     42.55 o
  -6   8  18       48.25       41.19     21.81 o
  -5   8  18       16.87       33.42     17.77 o
  -4   8  18        0.15      -17.04     17.04 o
  -3   8  18      828.02      782.37     26.67 o
  -2   8  18       58.76       39.61     13.52 o
  -1   8  18     1005.70      984.47     29.03 o
   0   8  18       24.92       18.60     18.18 o
   1   8  18      212.95      231.64     19.65 o
   2   8  18       97.73       90.57     22.40 o
   3   8  18       50.65       43.98     16.59 o
   4   8  18       10.29      -29.92     29.92 o
   5   8  18        4.09       24.22     29.39 o
   6   8  18       17.19       65.38     39.09 o
   7   8  18        0.54       -0.25     44.63 o
  -8   9  18        1.60       -0.62     31.90 o
  -7   9  18       58.37       57.63     29.59 o
  -6   9  18        0.87      -15.98     29.43 o
  -5   9  18       59.08       27.38     26.62 o
  -4   9  18       42.63       65.43     22.01 o
  -3   9  18      163.70      170.83     22.06 o
  -2   9  18        3.34       -1.42     17.02 o
  -1   9  18      727.05      679.50     26.29 o
   0   9  18       51.26       55.45     16.11 o
   1   9  18      174.60      186.54     25.38 o
   2   9  18       41.11       26.69     25.41 o
   3   9  18      801.88      797.58     45.44 o
   4   9  18       44.78       40.79     38.74 o
   5   9  18        4.50      -22.02     43.02 o
   6   9  18        4.14      -28.10     44.40 o
  -7  10  18        0.02       10.51     32.58 o
  -6  10  18       34.13       93.87     31.99 o
  -5  10  18        1.48        6.96     31.01 o
  -4  10  18        1.31       58.44     28.85 o
  -3  10  18      180.73      192.67     27.94 o
  -2  10  18       33.98        4.35     27.87 o
  -1  10  18      482.84      498.10     27.41 o
   0  10  18        0.15        7.73     19.99 o
   1  10  18        1.85       82.63     32.07 o
   2  10  18      103.95      131.27     54.71 o
   3  10  18        3.49      -27.18     32.74 o
   4  10  18       41.10      -70.56     81.05 o
   5  10  18        4.93       11.14     50.85 o
  -5  11  18       32.20      100.85     55.76 o
  -4  11  18      130.66      160.77     34.39 o
  -3  11  18        6.91       62.07     33.81 o
  -2  11  18       41.14       39.74     43.34 o
  -1  11  18        3.16       69.83     45.34 o
   0  11  18       56.25       94.56     44.49 o
   1  11  18       39.75       49.18     36.34 o
   2  11  18        5.24        2.19     47.13 o
   3  11  18       39.60       80.50     54.49 o
 -12   1  19        3.94      -35.24     35.24 o
 -11   1  19       37.62       37.88     21.58 o
 -10   1  19        9.45        7.40     16.33 o
  -9   1  19      425.64      406.73     18.66 o
  -8   1  19        1.02       32.32     16.68 o
  -7   1  19       99.78      103.06     12.85 o
  -6   1  19        4.53       22.12     12.69 o
  -5   1  19      124.84      135.49     10.55 o
  -4   1  19       37.47       58.41     10.62 o
  -3   1  19       32.96       16.51      9.02 o
  -2   1  19      110.32       75.29      8.94 o
  -1   1  19      606.72      536.90     14.84 o
   0   1  19      113.71      123.60      9.99 o
   1   1  19        0.89       -1.21      6.10 o
   2   1  19       96.31      101.71      8.29 o
   3   1  19      216.34      177.41      9.58 o
   4   1  19       68.85       52.60      8.78 o
   5   1  19      158.62      131.68      9.63 o
   6   1  19        4.32       19.23     10.89 o
   7   1  19       69.77       69.71     14.24 o
   8   1  19       26.77       26.90     14.89 o
   9   1  19       57.41      106.74     23.25 o
  10   1  19       24.44       73.43     58.12 o
 -12   2  19      152.00       84.89     42.16 o
 -11   2  19        0.14       51.06     28.23 o
 -10   2  19        1.19       22.30     16.38 o
  -9   2  19      345.78      432.34     19.41 o
  -8   2  19       53.27       65.59     14.21 o
  -7   2  19      409.91      429.58     18.29 o
  -6   2  19      136.49      166.18     13.67 o
  -5   2  19       29.29       -4.27     10.08 o
  -4   2  19      908.29      820.08     18.50 o
  -3   2  19      491.86      415.09     15.17 o
  -2   2  19      167.85      172.12     11.12 o
  -1   2  19      247.53      205.21     12.13 o
   0   2  19      174.03      179.92     10.30 o
   1   2  19       59.71       68.69      9.67 o
   2   2  19       45.20       29.61     10.17 o
   3   2  19      669.95      615.01     25.22 o
   4   2  19       12.02        3.78     11.99 o
   5   2  19        5.09        0.18     14.71 o
   6   2  19       34.24       26.98     10.84 o
   7   2  19       36.62        6.60     12.25 o
   8   2  19        0.02       42.06     15.25 o
   9   2  19      156.01      156.13     34.43 o
  10   2  19        1.69      -12.08     43.57 o
 -12   3  19        8.92       43.27     41.56 o
 -11   3  19       94.55       12.94     32.06 o
 -10   3  19      132.92      119.42     21.52 o
  -9   3  19      218.49      208.31     18.78 o
  -8   3  19        1.56       -7.03     14.22 o
  -7   3  19      179.66      180.95     14.02 o
  -6   3  19      288.11      322.91     15.26 o
  -5   3  19      206.82      186.94     17.08 o
  -4   3  19      172.12      173.24     10.93 o
  -3   3  19      967.14      994.80     20.31 o
  -2   3  19      276.20      277.22     12.73 o
  -1   3  19     1260.42     1153.32     19.44 o
   0   3  19       25.63       23.96     12.17 o
   1   3  19       84.93       95.89      8.86 o
   2   3  19      495.77      420.52     21.59 o
   3   3  19     1383.09     1401.78     35.48 o
   4   3  19       53.03       61.20     15.48 o
   5   3  19       90.44      100.19     17.06 o
   6   3  19        8.01       23.79     18.01 o
   7   3  19       96.47       80.49     21.07 o
   8   3  19       83.79      146.22     22.48 o
   9   3  19        9.24      -25.01     49.14 o
  10   3  19        4.61       12.10     58.43 o
 -12   4  19        0.14      -19.45     73.45 o
 -11   4  19       16.40       -7.47     39.94 o
 -10   4  19        3.47      -18.88     23.33 o
  -9   4  19       28.67       12.86     20.30 o
  -8   4  19        3.27       28.02     19.29 o
  -7   4  19       28.31       30.86     14.25 o
  -6   4  19        0.09      -12.41     12.41 o
  -5   4  19        2.96       11.72     12.29 o
  -4   4  19       47.35       45.47     23.93 o
  -3   4  19      429.32      404.85     15.25 o
  -2   4  19      463.32      456.09     15.29 o
  -1   4  19      134.83      189.22     11.66 o
   0   4  19      165.60      186.85     12.86 o
   1   4  19       15.03        6.38     17.51 o
   2   4  19      166.44      182.52     11.69 o
   3   4  19      119.38       55.72     18.02 o
   4   4  19        1.22       11.79     13.75 o
   5   4  19      231.18      278.34     24.73 o
   6   4  19        0.07      -10.26     18.90 o
   7   4  19      198.43      225.53     26.77 o
   8   4  19        6.02      -24.41     32.83 o
   9   4  19       59.55      115.74     42.30 o
 -11   5  19        3.35        0.18     35.95 o
 -10   5  19        0.20      -25.12     25.12 o
  -9   5  19        1.48        1.51     24.36 o
  -8   5  19        9.22      -19.10     19.10 o
  -7   5  19       27.64        3.92     15.52 o
  -6   5  19        8.48       -7.16     14.66 o
  -5   5  19       15.93       11.33     13.18 o
  -4   5  19      311.05      327.56     15.76 o
  -3   5  19        5.39       -5.15     10.49 o
  -2   5  19        0.60       -1.91     15.38 o
  -1   5  19      181.63      245.36     16.96 o
   0   5  19        0.26       11.50     14.38 o
   1   5  19       68.54       57.87     14.32 o
   2   5  19        4.05      -14.40     14.40 o
   3   5  19      476.84      532.92     27.06 o
   4   5  19        0.28        5.04     15.48 o
   5   5  19      139.42       92.57     18.46 o
   6   5  19        9.76       60.16     19.82 o
   7   5  19       29.26       -9.33     24.33 o
   8   5  19       22.36       -7.37     36.33 o
   9   5  19       10.00       11.74     70.61 o
 -11   6  19       10.45      -51.79     51.79 o
 -10   6  19      191.95      243.94     29.85 o
  -9   6  19       92.27       97.17     28.59 o
  -8   6  19      189.35      197.68     23.00 o
  -7   6  19      157.50      217.85     23.84 o
  -6   6  19      925.04      896.01     29.40 o
  -5   6  19       21.77        5.49     14.63 o
  -4   6  19      107.75      103.32     13.89 o
  -3   6  19      103.93      148.30     14.00 o
  -2   6  19       75.91      108.27     11.82 o
  -1   6  19      185.77      203.38     18.28 o
   0   6  19      372.04      361.23     18.09 o
   1   6  19       41.82       54.75     14.19 o
   2   6  19       44.20       63.83     12.90 o
   3   6  19       38.48       14.07     17.89 o
   4   6  19      614.92      702.74     30.91 o
   5   6  19       87.08       68.79     21.23 o
   6   6  19       88.31      113.23     29.98 o
   7   6  19       67.56       37.82     32.25 o
   8   6  19      137.23      240.40     48.81 o
 -10   7  19       16.61       -0.39     38.50 o
  -9   7  19        3.62       -4.70     27.92 o
  -8   7  19        3.60       23.48     27.22 o
  -7   7  19       92.80      110.88     30.79 o
  -6   7  19        0.42      -18.63     18.63 o
  -5   7  19       83.94      104.53     17.61 o
  -4   7  19      145.29      171.86     18.07 o
  -3   7  19      256.40      231.82     16.01 o
  -2   7  19        1.64       11.64     12.14 o
  -1   7  19        1.09       36.46     16.72 o
   0   7  19      241.28      249.40     19.40 o
   1   7  19        7.42       -2.24     16.99 o
   2   7  19        3.06      -16.67     16.67 o
   3   7  19       19.15        5.49     12.16 o
   4   7  19      147.40      215.80     25.64 o
   5   7  19       26.37       35.75     31.76 o
   6   7  19      120.50      155.18     30.31 o
   7   7  19       17.30       12.61     42.20 o
   8   7  19        0.24       -9.47     52.77 o
  -9   8  19        2.78       32.93     32.15 o
  -8   8  19       32.18       43.80     35.68 o
  -7   8  19       71.39      148.54     26.28 o
  -6   8  19      397.62      394.11     29.32 o
  -5   8  19        8.78        1.56     19.91 o
  -4   8  19       18.03       13.47     18.51 o
  -3   8  19        2.82        3.21     24.55 o
  -2   8  19      218.29      208.60     16.14 o
  -1   8  19        3.86       31.76     12.75 o
   0   8  19        0.65      -10.05     21.16 o
   1   8  19       16.79       25.44     18.59 o
   2   8  19      380.55      411.94     26.91 o
   3   8  19        2.89       -0.34     17.31 o
   4   8  19      338.36      277.14     37.12 o
   5   8  19        0.37       22.02     32.29 o
   6   8  19       59.74      126.00     40.39 o
   7   8  19        8.94      -15.01     48.56 o
  -8   9  19       50.62       85.65     36.22 o
  -7   9  19       60.25       61.72     30.21 o
  -6   9  19       33.04        2.59     28.07 o
  -5   9  19       23.93       25.29     25.52 o
  -4   9  19       59.87      117.23     23.24 o
  -3   9  19       51.94       83.44     22.67 o
  -2   9  19        3.17        1.37     17.47 o
  -1   9  19        0.52       -2.31     19.27 o
   0   9  19       79.86       89.70     28.81 o
   1   9  19        0.11       76.24     42.63 o
   2   9  19       20.35       -3.67     26.57 o
   3   9  19        7.68       53.30     42.17 o
   4   9  19      203.04      186.27     46.13 o
   5   9  19        8.83       47.45     73.58 o
   6   9  19       50.82      139.56     48.09 o
  -7  10  19       18.15       81.68     46.09 o
  -6  10  19      244.82      293.71     36.50 o
  -5  10  19       37.34       36.11     31.37 o
  -4  10  19       62.12       61.17     33.10 o
  -3  10  19        0.00      -19.63     34.41 o
  -2  10  19        3.51       43.20     38.20 o
  -1  10  19       37.43       78.51     36.05 o
   0  10  19        2.58       13.00     36.82 o
   1  10  19        5.58       63.08     32.96 o
   2  10  19       18.68       -2.61     34.60 o
   3  10  19       48.61       50.94     44.56 o
   4  10  19        0.02      -19.24     46.53 o
  -5  11  19       12.82      -41.44    134.86 o
  -4  11  19      145.59      195.56     62.28 o
  -3  11  19       12.87       69.74     52.34 o
  -2  11  19        1.66       46.15     61.31 o
  -1  11  19        0.93       15.83     90.96 o
   0  11  19      100.15      205.39     43.11 o
   1  11  19       71.22      111.69     53.67 o
   2  11  19      115.06       68.44     55.82 o
 -12   0  20        3.31       74.70     56.98 o
 -11   0  20       49.75      166.67     38.22 o
 -10   0  20       87.93       87.54     33.03 o
  -9   0  20        3.85       13.70     20.88 o
  -8   0  20      243.76      208.64     20.72 o
  -7   0  20      332.36      367.41     21.34 o
  -6   0  20       13.56        1.49     20.98 o
  -5   0  20      259.59      355.23     24.09 o
  -4   0  20     1886.60     1844.87     52.89 o
  -3   0  20      330.15      378.92     20.66 o
  -2   0  20      410.79      480.88     21.05 o
  -1   0  20      218.78      188.49     16.91 o
   0   0  20      150.26       69.53     12.46 o
   1   0  20       20.09       68.60     11.61 o
   2   0  20     2274.41     2019.85     65.18 o
   3   0  20      900.48      820.17     42.16 o
   4   0  20       28.79       20.20     11.32 o
   5   0  20       16.41       43.46     12.85 o
   6   0  20     1348.79     1332.04     33.28 o
   7   0  20       28.03       12.49     22.36 o
   8   0  20        8.03       55.04     28.52 o
   9   0  20        5.45      -28.57     41.89 o
 -12   1  20      100.36       85.52     46.74 o
 -11   1  20        7.59       17.86     24.04 o
 -10   1  20       68.38       74.35     18.79 o
  -9   1  20       37.69       87.81     16.07 o
  -8   1  20        0.84       11.53     13.99 o
  -7   1  20      388.22      352.99     15.92 o
  -6   1  20       66.86      122.65     13.14 o
  -5   1  20        1.26       80.11     17.21 o
  -4   1  20      129.58      115.25     11.70 o
  -3   1  20      127.18      118.05     11.01 o
  -2   1  20      698.76      630.31     15.59 o
  -1   1  20        8.78        7.10      8.86 o
   0   1  20     1537.10     1479.03     21.93 o
   1   1  20       66.09       73.96      7.10 o
   2   1  20       60.60       96.46     11.14 o
   3   1  20       21.35       26.23     11.27 o
   4   1  20      519.19      498.64     18.96 o
   5   1  20        0.38        1.85      8.37 o
   6   1  20      265.60      263.87     12.80 o
   7   1  20       30.76        5.05     13.68 o
   8   1  20        5.01        9.30     26.57 o
   9   1  20       28.43       67.56     31.53 o
 -12   2  20       13.91       28.49     46.20 o
 -11   2  20       34.61       70.48     32.27 o
 -10   2  20       37.84       89.30     21.03 o
  -9   2  20       39.07       39.32     17.39 o
  -8   2  20      595.04      633.43     29.62 o
  -7   2  20       13.41       27.96     12.88 o
  -6   2  20      263.38      259.68     15.18 o
  -5   2  20       12.91       30.95     18.71 o
  -4   2  20      218.47      233.45     15.80 o
  -3   2  20        0.40        7.79     11.08 o
  -2   2  20      728.49      680.61     18.56 o
  -1   2  20       86.86      116.79     11.80 o
   0   2  20      508.89      473.40     18.09 o
   1   2  20       36.18       20.61      8.24 o
   2   2  20      190.07      190.00     17.75 o
   3   2  20        5.90        8.23     11.62 o
   4   2  20        0.35      -11.73     15.17 o
   5   2  20       11.63       -6.99     16.92 o
   6   2  20        5.58       19.68     19.05 o
   7   2  20        8.32       26.75     17.10 o
   8   2  20       35.58       37.12     25.27 o
   9   2  20        1.01       -3.39     39.91 o
 -12   3  20       14.35      -12.96     93.41 o
 -11   3  20       20.15       36.64     42.51 o
 -10   3  20        3.90       37.96     21.36 o
  -9   3  20      379.04      360.78     21.49 o
  -8   3  20        4.74      -13.76     16.03 o
  -7   3  20        1.09      -13.88     13.88 o
  -6   3  20        1.30       18.02     12.44 o
  -5   3  20      203.57      239.46     13.43 o
  -4   3  20      553.35      562.15     23.63 o
  -3   3  20       97.06      127.21     15.40 o
  -2   3  20        3.83       12.14     10.36 o
  -1   3  20      126.23      141.52     10.56 o
   0   3  20      690.77      554.70     20.69 o
   1   3  20        5.07       32.66     12.98 o
   2   3  20      190.19      160.12     14.94 o
   3   3  20      208.56      198.83     16.44 o
   4   3  20      320.45      281.19     19.85 o
   5   3  20        3.81       10.17     16.31 o
   6   3  20       78.97      101.70     21.62 o
   7   3  20       42.71       82.76     26.07 o
   8   3  20        3.89       13.07     32.84 o
   9   3  20       75.84       48.39     41.72 o
 -11   4  20       42.24        5.43     51.36 o
 -10   4  20      107.43       93.57     26.57 o
  -9   4  20       21.68       30.77     19.92 o
  -8   4  20        0.04      -13.85     18.20 o
  -7   4  20       38.82       -6.99     16.59 o
  -6   4  20      252.62      232.81     15.85 o
  -5   4  20      145.10      157.06     12.89 o
  -4   4  20        0.03      -11.49     11.49 o
  -3   4  20       13.68        8.34     12.76 o
  -2   4  20      363.97      328.14     19.24 o
  -1   4  20        0.72       30.29     18.11 o
   0   4  20       51.28       84.44     14.37 o
   1   4  20      107.14      109.36     15.59 o
   2   4  20       18.56       -0.37     10.50 o
   3   4  20       17.76        7.26     14.19 o
   4   4  20       53.15       53.96     17.50 o
   5   4  20        1.78       -2.39     16.50 o
   6   4  20       44.14       34.22     19.77 o
   7   4  20       19.23        9.22     26.34 o
   8   4  20      203.77      214.53     66.98 o
   9   4  20       67.16       52.15     52.59 o
 -11   5  20       93.84       71.18     65.40 o
 -10   5  20      162.08      250.41     31.61 o
  -9   5  20       46.39       64.99     22.35 o
  -8   5  20       21.72       34.57     20.31 o
  -7   5  20      387.87      419.69     22.46 o
  -6   5  20        0.90       -2.68     18.10 o
  -5   5  20      105.82      117.06     15.03 o
  -4   5  20      114.94      139.29     17.95 o
  -3   5  20        7.08       20.70     14.07 o
  -2   5  20        0.13       27.01     12.18 o
  -1   5  20      274.15      302.35     17.08 o
   0   5  20      399.48      467.31     18.82 o
   1   5  20        3.49      -13.05     13.05 o
   2   5  20      184.32      190.64     13.17 o
   3   5  20      436.79      478.52     23.72 o
   4   5  20      156.28      181.43     19.12 o
   5   5  20        1.99      -14.26     19.30 o
   6   5  20       50.22       66.86     23.55 o
   7   5  20        2.59      -32.20     32.20 o
   8   5  20       90.68      111.10     50.42 o
 -10   6  20        0.24       19.40     39.91 o
  -9   6  20      233.09      338.68     39.19 o
  -8   6  20       31.61       76.21     25.86 o
  -7   6  20      131.65       92.70     27.66 o
  -6   6  20      159.25      164.12     22.39 o
  -5   6  20      805.75      808.56     24.97 o
  -4   6  20        1.86       -0.88     12.95 o
  -3   6  20      170.59      188.15     14.16 o
  -2   6  20        6.16       51.84     10.60 o
  -1   6  20      996.77     1048.93     29.06 o
   0   6  20      251.57      260.75     17.31 o
   1   6  20        0.05        1.35     14.40 o
   2   6  20       85.60      107.07     14.49 o
   3   6  20       84.03       89.99     20.46 o
   4   6  20      407.37      502.95     30.16 o
   5   6  20       73.64      101.89     28.97 o
   6   6  20       37.70       38.72     27.24 o
   7   6  20       12.98       28.39     36.38 o
   8   6  20      219.09      274.13     50.69 o
 -10   7  20       12.63      124.19     69.07 o
  -9   7  20        4.61       -4.13     27.54 o
  -8   7  20        0.27       49.39     25.06 o
  -7   7  20       29.33       55.83     24.52 o
  -6   7  20      180.79      185.09     22.73 o
  -5   7  20        9.24        6.76     18.28 o
  -4   7  20        9.73       -7.86     15.78 o
  -3   7  20      359.09      299.16     18.07 o
  -2   7  20      346.48      359.70     16.88 o
  -1   7  20      246.95      241.75     19.27 o
   0   7  20       10.29       26.37     20.59 o
   1   7  20       63.48       45.62     18.84 o
   2   7  20       34.52       38.18     16.29 o
   3   7  20      625.04      595.78     33.96 o
   4   7  20       11.11       -5.85     24.25 o
   5   7  20      354.52      398.31     47.11 o
   6   7  20       16.15       16.72     31.05 o
   7   7  20        6.21      -42.73     42.73 o
  -9   8  20       10.09      -44.07     44.07 o
  -8   8  20       56.50       72.61     29.64 o
  -7   8  20      145.50      171.63     33.22 o
  -6   8  20        0.51      -35.65     35.65 o
  -5   8  20      134.46      125.81     21.48 o
  -4   8  20       20.61       47.60     19.08 o
  -3   8  20      207.74      180.07     21.73 o
  -2   8  20       58.89       75.89     21.40 o
  -1   8  20      118.01      116.62     36.66 o
   0   8  20      143.22      256.53     28.14 o
   1   8  20       66.87       82.84     28.69 o
   2   8  20        1.98       36.31     28.17 o
   3   8  20       28.61       33.02     21.36 o
   4   8  20       72.05      133.42     42.11 o
   5   8  20        0.76       -0.09     40.87 o
   6   8  20       49.52       30.51     47.92 o
  -8   9  20       16.31       53.18     63.38 o
  -7   9  20       17.78       28.06     51.77 o
  -6   9  20       86.77       63.88     34.12 o
  -5   9  20        4.43       -1.58     28.66 o
  -4   9  20       27.88       67.43     23.84 o
  -3   9  20      493.06      511.20     26.50 o
  -2   9  20      129.32      175.87     29.59 o
  -1   9  20       25.33       43.67     35.77 o
   0   9  20       48.30      113.16     31.14 o
   1   9  20      987.74     1005.39     66.82 o
   2   9  20        0.95       26.56     37.58 o
   3   9  20      228.93      236.92     48.96 o
   4   9  20        0.17       91.67     43.86 o
   5   9  20      134.13      178.86     66.27 o
  -6  10  20       28.49      -14.85     34.51 o
  -5  10  20      375.62      377.00     35.77 o
  -4  10  20       18.24       -8.14     29.59 o
  -3  10  20       20.10       58.96     32.48 o
  -2  10  20       22.84      125.54     68.62 o
  -1  10  20        9.48       26.14     54.55 o
   0  10  20       19.40       18.94     50.11 o
   1  10  20        6.82        9.16     40.46 o
   2  10  20       22.71       28.12     36.61 o
   3  10  20      123.61      113.88     49.71 o
  -3  11  20      302.55      325.17     61.07 o
  -2  11  20       62.23       33.67    139.05 o
  -1  11  20        0.63      -49.74     49.74 o
   0  11  20       30.42      -16.21     53.36 o
   1  11  20      282.97      374.00     49.40 o
 -12   1  21       25.39        0.64     67.19 o
 -11   1  21        3.07       59.44     47.94 o
 -10   1  21        3.47       26.47     19.15 o
  -9   1  21       81.00      115.85     18.85 o
  -8   1  21      302.06      342.23     18.85 o
  -7   1  21      281.89      264.16     15.96 o
  -6   1  21        0.06        8.09     10.94 o
  -5   1  21      141.06      163.36     14.90 o
  -4   1  21       33.27      122.58     17.21 o
  -3   1  21       13.79       30.04     17.74 o
  -2   1  21       20.15       48.92      9.72 o
  -1   1  21       16.51       51.03     10.05 o
   0   1  21       38.08       34.78      9.32 o
   1   1  21     1281.79     1312.91     27.48 o
   2   1  21       21.20       17.54     13.40 o
   3   1  21      147.74      143.55     12.66 o
   4   1  21        0.03       12.42     12.58 o
   5   1  21       44.63       55.68     12.67 o
   6   1  21       49.74       34.21     12.02 o
   7   1  21       15.94       21.39     13.16 o
   8   1  21        3.06      -12.83     27.39 o
   9   1  21        5.92        4.35     67.68 o
 -11   2  21       10.55       -8.34     35.14 o
 -10   2  21      198.91      193.19     23.09 o
  -9   2  21       30.26       66.16     18.85 o
  -8   2  21        2.78      -17.66     17.66 o
  -7   2  21      122.01      179.70     16.13 o
  -6   2  21       18.63       29.04     14.11 o
  -5   2  21        1.22        5.87     13.15 o
  -4   2  21       67.28       73.72     13.11 o
  -3   2  21      577.24      505.60     22.88 o
  -2   2  21        5.24       20.81     17.64 o
  -1   2  21       12.94       27.38     15.03 o
   0   2  21       78.09      120.00     18.32 o
   1   2  21      807.02      805.90     21.52 o
   2   2  21       77.14       78.63     11.44 o
   3   2  21       25.15       19.52     12.45 o
   4   2  21        7.27       31.09     13.63 o
   5   2  21      639.99      672.45     27.58 o
   6   2  21       75.58       42.86     23.37 o
   7   2  21       93.86      120.25     24.44 o
   8   2  21       24.66        0.76     41.52 o
   9   2  21       11.18      135.60     61.09 o
 -11   3  21       23.85       35.09     42.00 o
 -10   3  21       65.24      133.92     28.21 o
  -9   3  21        0.43       26.08     18.46 o
  -8   3  21      520.91      542.68     25.06 o
  -7   3  21       26.60       18.29     14.87 o
  -6   3  21        4.58      -13.39     13.39 o
  -5   3  21      352.07      306.59     16.07 o
  -4   3  21      190.53      222.59     23.65 o
  -3   3  21       69.21       92.20     15.25 o
  -2   3  21       25.70       24.67     12.43 o
  -1   3  21        0.07       32.72     15.13 o
   0   3  21      497.76      534.25     21.41 o
   1   3  21      297.91      317.16     16.33 o
   2   3  21        7.21        0.73     14.13 o
   3   3  21      277.11      287.82     17.97 o
   4   3  21       42.56       45.45     16.07 o
   5   3  21      117.82       94.39     19.49 o
   6   3  21       22.29       52.33     20.26 o
   7   3  21      244.42      303.88     25.95 o
   8   3  21        8.16        4.06     48.10 o
   9   3  21       62.35      -11.97     74.82 o
 -11   4  21        3.54       50.23     42.02 o
 -10   4  21      143.30      153.22     28.43 o
  -9   4  21      111.94       97.02     24.00 o
  -8   4  21       19.19       32.25     20.42 o
  -7   4  21       26.85       12.68     16.83 o
  -6   4  21        4.42       -3.04     13.97 o
  -5   4  21       28.17       66.33     12.13 o
  -4   4  21      160.21      192.68     12.13 o
  -3   4  21      162.97      194.46     16.05 o
  -2   4  21       20.26       22.55     15.04 o
  -1   4  21       90.68       51.47     12.27 o
   0   4  21      149.79      133.11     15.50 o
   1   4  21      886.61      835.25     25.53 o
   2   4  21       78.37       72.21     17.68 o
   3   4  21       26.35       -1.17     13.72 o
   4   4  21      199.67      195.26     18.04 o
   5   4  21      396.33      351.57     22.35 o
   6   4  21       97.60      138.45     24.72 o
   7   4  21       11.13        1.45     31.19 o
   8   4  21        4.97       14.65     54.92 o
 -10   5  21        7.58       14.26     25.99 o
  -9   5  21        0.59      -12.57     23.28 o
  -8   5  21        0.75       -9.22     25.35 o
  -7   5  21      109.26      147.83     20.98 o
  -6   5  21      177.01      196.69     23.56 o
  -5   5  21      201.55      173.93     15.75 o
  -4   5  21      220.94      212.51     15.17 o
  -3   5  21      183.82      225.03     14.82 o
  -2   5  21       32.03       32.32      9.42 o
  -1   5  21        7.26       18.74     12.88 o
   0   5  21       73.17       89.88     13.69 o
   1   5  21      349.26      365.01     19.13 o
   2   5  21        1.63      -10.83     10.83 o
   3   5  21       10.27        8.50     17.24 o
   4   5  21       19.89       13.75     18.43 o
   5   5  21       49.78       54.68     20.88 o
   6   5  21       75.85       36.42     24.30 o
   7   5  21       60.93      -35.35     35.35 o
   8   5  21       11.94       50.83     68.22 o
 -10   6  21        0.62       -2.35     43.78 o
  -9   6  21        0.44       41.74     29.63 o
  -8   6  21      115.00      114.03     25.78 o
  -7   6  21       34.68       87.25     20.67 o
  -6   6  21        7.50       61.52     21.04 o
  -5   6  21       83.27      102.25     17.91 o
  -4   6  21      486.08      396.29     18.72 o
  -3   6  21      120.70      104.32     15.80 o
  -2   6  21        1.62        1.92      8.66 o
  -1   6  21      116.67      129.67     19.06 o
   0   6  21      301.27      295.19     18.04 o
   1   6  21      159.00      158.16     17.71 o
   2   6  21      208.99      196.05     15.73 o
   3   6  21      127.40      185.48     23.55 o
   4   6  21       25.60       61.18     21.40 o
   5   6  21       30.55       47.32     23.94 o
   6   6  21        7.98        7.76     30.62 o
   7   6  21      154.88      146.90     59.72 o
  -9   7  21       28.59       90.40     33.26 o
  -8   7  21       24.06       33.77     26.23 o
  -7   7  21        6.27       34.02     30.34 o
  -6   7  21        9.29       37.64     21.25 o
  -5   7  21       38.00       -7.46     20.20 o
  -4   7  21       12.22       17.92     21.21 o
  -3   7  21        5.61       43.14     16.31 o
  -2   7  21      182.19      185.47     13.93 o
  -1   7  21       89.36       78.47     22.26 o
   0   7  21      362.02      284.62     22.29 o
   1   7  21        4.76       23.85     18.25 o
   2   7  21        6.85       -6.90     18.29 o
   3   7  21        3.57        0.85     24.68 o
   4   7  21      149.77      141.04     45.55 o
   5   7  21      155.31      104.22     51.96 o
   6   7  21       37.49      -12.35     34.93 o
  -8   8  21       85.02       38.80     32.28 o
  -7   8  21        0.09       -3.06     34.25 o
  -6   8  21       38.50       84.07     32.12 o
  -5   8  21        0.81        0.74     24.98 o
  -4   8  21      662.21      631.38     34.62 o
  -3   8  21       27.14        7.80     17.73 o
  -2   8  21      276.73      284.64     25.11 o
  -1   8  21       15.76      128.40     28.03 o
   0   8  21       31.72       14.56     25.62 o
   1   8  21       11.17       18.84     24.81 o
   2   8  21       87.21      107.83     23.85 o
   3   8  21        5.07       71.35     37.30 o
   4   8  21       89.58      107.77     42.54 o
   5   8  21        4.85       -3.55     74.25 o
   6   8  21      267.38      146.20     50.60 o
  -7   9  21        0.11       15.23     34.25 o
  -6   9  21        1.85       20.69     37.90 o
  -5   9  21        3.73        2.53     26.64 o
  -4   9  21      119.39      140.10     26.66 o
  -3   9  21        1.37       54.68     22.66 o
  -2   9  21      262.17      245.34     34.14 o
  -1   9  21        0.74      -14.52     36.23 o
   0   9  21       13.38       76.93     37.91 o
   1   9  21      134.59      220.57     31.55 o
   2   9  21        5.60       25.16     45.97 o
   3   9  21       41.76       60.38     45.67 o
   4   9  21       25.52       96.98     45.96 o
  -5  10  21       61.15       74.48     53.08 o
  -4  10  21        5.02       19.39     39.84 o
  -3  10  21       15.32      -49.29     49.29 o
  -2  10  21        1.75       65.50     40.05 o
  -1  10  21        0.66       42.43     52.85 o
   0  10  21      145.06      163.44     48.24 o
   1  10  21        1.60       58.08     95.23 o
   2  10  21      237.15      262.80     59.04 o
 -11   0  22       24.10       41.07     43.44 o
 -10   0  22      138.09      172.71     31.08 o
  -9   0  22      122.25      167.27     28.90 o
  -8   0  22      613.87      582.19     47.18 o
  -7   0  22       41.02       66.84     32.17 o
  -6   0  22       17.30        2.26     19.21 o
  -5   0  22        4.76        9.52     17.63 o
  -4   0  22       63.39       77.90     24.03 o
  -3   0  22      647.02      760.54     32.73 o
  -2   0  22      704.34      868.22     49.75 o
  -1   0  22       14.22       46.23     19.50 o
   0   0  22      125.70      116.12     15.06 o
   1   0  22       11.61        7.84     13.89 o
   2   0  22      358.39      267.72     19.16 o
   3   0  22       27.84       14.01     17.11 o
   4   0  22       28.74       17.94     16.33 o
   5   0  22       58.90       93.70     20.16 o
   6   0  22       10.79       34.85     33.68 o
   7   0  22       41.05       37.04     38.87 o
   8   0  22      352.64      421.61    104.60 o
   9   0  22        2.04       56.57    106.57 o
 -11   1  22        7.39      -14.18     40.59 o
 -10   1  22       75.10       95.31     24.09 o
  -9   1  22       35.89       39.26     19.62 o
  -8   1  22       16.54       12.18     16.19 o
  -7   1  22       98.00      152.22     15.42 o
  -6   1  22      488.49      421.78     18.27 o
  -5   1  22       59.76       72.49     13.33 o
  -4   1  22      350.07      419.54     18.26 o
  -3   1  22       78.66      137.00     14.09 o
  -2   1  22      385.34      357.88     19.50 o
  -1   1  22        4.39       15.48     11.52 o
   0   1  22        5.49       10.53     11.55 o
   1   1  22       18.95       44.99     11.26 o
   2   1  22     1393.51     1296.97     29.27 o
   3   1  22       13.76       34.44     11.70 o
   4   1  22        8.72       38.14     14.36 o
   5   1  22        6.74        2.38     17.18 o
   6   1  22        1.66       15.07     12.14 o
   7   1  22        1.92       14.11     24.44 o
   8   1  22       58.80      135.82     60.24 o
 -11   2  22       16.72      -23.28     51.40 o
 -10   2  22       14.47       61.76     23.51 o
  -9   2  22       54.76       62.35     27.07 o
  -8   2  22      148.47      120.09     17.67 o
  -7   2  22        6.82       -1.86     18.94 o
  -6   2  22      496.96      570.92     19.58 o
  -5   2  22       20.26       27.93     14.32 o
  -4   2  22       19.44       73.85     16.12 o
  -3   2  22      287.63      268.87     25.09 o
  -2   2  22        1.33       49.73     13.27 o
  -1   2  22       18.32       14.37     14.25 o
   0   2  22      342.77      316.44     17.18 o
   1   2  22      342.42      359.33     16.68 o
   2   2  22       98.10      104.49     15.39 o
   3   2  22        0.21       17.97     12.87 o
   4   2  22      436.32      487.52     23.86 o
   5   2  22      123.64      151.98     19.74 o
   6   2  22       64.23       78.30     21.11 o
   7   2  22       31.37       -6.63     26.89 o
   8   2  22        1.52       -7.72     50.32 o
 -11   3  22       35.31       44.18     78.90 o
 -10   3  22        8.32       84.67     36.08 o
  -9   3  22        0.91       26.40     24.06 o
  -8   3  22       71.12       34.72     21.04 o
  -7   3  22      165.37      141.98     17.34 o
  -6   3  22        5.40       -1.96     14.36 o
  -5   3  22       56.53       58.40     16.85 o
  -4   3  22      166.44      142.68     15.37 o
  -3   3  22       76.72       91.05     16.81 o
  -2   3  22      379.19      497.96     18.22 o
  -1   3  22      101.05      140.09     16.67 o
   0   3  22      531.57      618.23     22.72 o
   1   3  22      109.75      182.44     16.02 o
   2   3  22       10.43       20.75     16.34 o
   3   3  22       15.25       29.23     15.44 o
   4   3  22       48.21       72.30     17.32 o
   5   3  22       34.93       43.62     20.76 o
   6   3  22       75.24      102.63     22.79 o
   7   3  22      212.33      286.41     36.96 o
   8   3  22      129.13       99.57     44.20 o
 -10   4  22       11.78       73.37     28.37 o
  -9   4  22      125.13      162.24     27.52 o
  -8   4  22        2.82        2.58     23.05 o
  -7   4  22        0.03      -20.60     20.60 o
  -6   4  22       21.18       40.67     14.54 o
  -5   4  22       29.32       44.34     12.65 o
  -4   4  22        0.02       21.94     11.58 o
  -3   4  22      317.39      332.49     12.09 o
  -2   4  22      107.90       90.24     12.09 o
  -1   4  22        4.81       26.57     16.80 o
   0   4  22        2.97       35.66     13.58 o
   1   4  22      624.30      551.03     18.00 o
   2   4  22      504.68      521.08     27.18 o
   3   4  22        0.12       -9.81     17.91 o
   4   4  22        0.29       19.34     20.38 o
   5   4  22      380.91      429.13     27.45 o
   6   4  22      131.43      124.81     27.20 o
   7   4  22       36.86       43.65     45.09 o
   8   4  22        1.09       22.96     49.64 o
 -10   5  22        3.41       24.84     36.28 o
  -9   5  22        0.04      -14.84     27.13 o
  -8   5  22       13.19       26.51     29.58 o
  -7   5  22      146.51      112.47     24.91 o
  -6   5  22       45.43       15.38     16.05 o
  -5   5  22        2.48        6.75     14.01 o
  -4   5  22      592.19      596.89     21.75 o
  -3   5  22      688.53      648.31     20.27 o
  -2   5  22      219.04      194.94     12.59 o
  -1   5  22       26.53        8.43     11.88 o
   0   5  22       91.86      103.96     23.34 o
   1   5  22      578.38      574.20     23.26 o
   2   5  22        3.31       -2.94     14.86 o
   3   5  22      105.31       48.43     17.81 o
   4   5  22       71.17       51.74     20.96 o
   5   5  22       93.50       88.04     23.22 o
   6   5  22       37.34      -11.07     31.53 o
   7   5  22      107.03       46.49     42.78 o
  -9   6  22        2.36        1.93     31.55 o
  -8   6  22       61.65       77.65     30.50 o
  -7   6  22      326.51      311.34     26.95 o
  -6   6  22       25.52       34.08     18.87 o
  -5   6  22       13.84       50.14     24.71 o
  -4   6  22       58.69       76.12     17.04 o
  -3   6  22      182.19      159.35     15.60 o
  -2   6  22       74.33       88.42     17.99 o
  -1   6  22       43.70       54.90     15.06 o
   0   6  22       86.56      121.75     18.12 o
   1   6  22       35.44       48.49     16.41 o
   2   6  22      347.72      332.48     21.11 o
   3   6  22      196.54      204.88     24.70 o
   4   6  22       58.57       52.37     22.57 o
   5   6  22       28.15       15.18     29.77 o
   6   6  22        4.51       65.37     56.93 o
   7   6  22      307.51      275.94     52.24 o
  -9   7  22        0.01       -0.65     42.41 o
  -8   7  22       89.55       83.53     29.51 o
  -7   7  22      212.68      239.49     29.69 o
  -6   7  22        0.24       12.24     39.12 o
  -5   7  22       65.67      123.84     20.73 o
  -4   7  22       10.79       20.68     20.02 o
  -3   7  22      394.85      441.35     22.25 o
  -2   7  22        2.69      -32.51     32.51 o
  -1   7  22      550.03      539.04     33.38 o
   0   7  22       59.25       56.08     21.41 o
   1   7  22      811.30      797.31     36.77 o
   2   7  22        1.74       16.71     18.21 o
   3   7  22        1.29       27.40     34.72 o
   4   7  22        7.09       33.63     33.08 o
   5   7  22        0.57      -24.75     39.71 o
   6   7  22       23.10      -40.49     55.44 o
  -8   8  22        0.10       -1.65     49.49 o
  -7   8  22      375.49      371.89     32.68 o
  -6   8  22        3.67      -22.18     26.30 o
  -5   8  22       21.60       22.46     26.10 o
  -4   8  22        0.80       42.96     22.04 o
  -3   8  22      251.20      268.97     21.29 o
  -2   8  22       52.30       38.66     28.31 o
  -1   8  22      565.93      552.60     52.82 o
   0   8  22       27.42       39.65     29.24 o
   1   8  22       96.82      119.47     31.39 o
   2   8  22       30.83       52.14     28.15 o
   3   8  22      696.61      779.54     55.93 o
   4   8  22       69.03      112.11     58.66 o
   5   8  22        7.67       75.16     61.38 o
  -6   9  22        4.25       19.62     54.33 o
  -5   9  22      380.95      384.08     40.20 o
  -4   9  22       11.31       -6.00     47.48 o
  -3   9  22      121.85       58.70     32.61 o
  -2   9  22        1.21      108.63     52.41 o
  -1   9  22      315.40      258.47     47.84 o
   0   9  22        0.01      -11.06     33.38 o
   1   9  22       74.46       65.95     46.81 o
   2   9  22       79.67      172.78     46.34 o
   3   9  22      378.21      439.67     52.45 o
  -4  10  22      144.79      163.24     46.73 o
  -3  10  22      197.95      160.67     46.81 o
  -2  10  22        2.62       42.29     45.91 o
  -1  10  22       46.94      -23.62     59.28 o
   0  10  22      102.19      110.45     49.13 o
   1  10  22       19.89        6.09     52.06 o
 -11   1  23       32.27      109.28     51.83 o
 -10   1  23        0.77       -7.02     25.82 o
  -9   1  23      125.95      113.31     22.01 o
  -8   1  23       12.52       11.50     17.06 o
  -7   1  23        0.12       41.14     17.36 o
  -6   1  23       36.68       18.05     16.09 o
  -5   1  23      168.32      149.80     16.46 o
  -4   1  23       32.22       40.82     13.22 o
  -3   1  23        2.81       31.60     11.90 o
  -2   1  23        2.48        6.39     14.95 o
  -1   1  23       27.47       36.06     11.02 o
   0   1  23       98.86      118.72     10.24 o
   1   1  23       93.85       86.00     12.06 o
   2   1  23       26.99       32.05     18.18 o
   3   1  23      372.42      424.00     25.50 o
   4   1  23       13.24       39.17     15.64 o
   5   1  23      577.38      502.07     29.79 o
   6   1  23        6.06       23.36     19.75 o
   7   1  23        9.93       30.63     35.12 o
   8   1  23        8.24      141.39     75.10 o
 -11   2  23       22.00       31.45     55.26 o
 -10   2  23        5.86       -4.83     28.82 o
  -9   2  23      264.42      223.90     23.98 o
  -8   2  23        0.02        0.73     18.20 o
  -7   2  23        2.51       11.39     15.75 o
  -6   2  23        5.51       -2.53     13.28 o
  -5   2  23       10.02      -14.17     14.17 o
  -4   2  23        1.72       -3.19     13.33 o
  -3   2  23      291.10      318.54     16.12 o
  -2   2  23      350.51      360.78     18.01 o
  -1   2  23     1347.06     1141.65     29.06 o
   0   2  23        0.19       -1.34     13.81 o
   1   2  23       64.28      107.48     13.10 o
   2   2  23      410.90      433.51     22.84 o
   3   2  23      146.61      144.94     15.56 o
   4   2  23       64.50       38.13     22.19 o
   5   2  23      144.48      169.91     21.31 o
   6   2  23      191.11      160.41     24.29 o
   7   2  23        3.50      -31.64     38.57 o
   8   2  23        5.09       58.02     85.52 o
 -10   3  23        2.11       36.54     30.17 o
  -9   3  23        8.18       39.43     28.68 o
  -8   3  23       17.05       45.81     20.13 o
  -7   3  23       44.80       55.04     17.89 o
  -6   3  23      526.84      583.19     22.31 o
  -5   3  23      103.19       82.08     15.33 o
  -4   3  23        3.09      -14.08     14.08 o
  -3   3  23       72.68       98.17     14.72 o
  -2   3  23        0.64       11.16     12.67 o
  -1   3  23      155.67      192.10     17.53 o
   0   3  23       32.36       48.02     15.23 o
   1   3  23      299.92      272.13     20.23 o
   2   3  23        0.09      -13.29     18.46 o
   3   3  23      246.92      223.30     18.34 o
   4   3  23        0.53      -10.55     17.52 o
   5   3  23      416.45      402.65     29.18 o
   6   3  23        4.83      -13.95     24.81 o
   7   3  23       45.47       -4.62     78.76 o
   8   3  23       72.82       22.48     77.34 o
 -10   4  23        1.19       -7.59     32.86 o
  -9   4  23       51.59       44.15     35.03 o
  -8   4  23      147.30      116.38     26.98 o
  -7   4  23      111.70       99.44     20.78 o
  -6   4  23      109.19      146.37     18.09 o
  -5   4  23        5.28       15.39     13.81 o
  -4   4  23        7.56       11.91     13.60 o
  -3   4  23      667.99      564.33     20.14 o
  -2   4  23        0.54       40.36     13.27 o
  -1   4  23       63.06       79.67     18.46 o
   0   4  23       32.62       18.76     10.08 o
   1   4  23        1.87       30.32     18.53 o
   2   4  23       28.65       28.36     17.32 o
   3   4  23      333.38      403.08     24.10 o
   4   4  23       65.18       45.92     21.38 o
   5   4  23        8.53       20.10     22.95 o
   6   4  23       52.55       40.56     36.24 o
   7   4  23       99.88       84.11     55.52 o
  -9   5  23       20.68      -32.14     32.14 o
  -8   5  23       11.33       -2.99     25.40 o
  -7   5  23       82.65      111.35     23.43 o
  -6   5  23      432.24      424.49     22.70 o
  -5   5  23        2.41       36.86     18.10 o
  -4   5  23      352.68      322.17     22.99 o
  -3   5  23        0.25       13.31     13.07 o
  -2   5  23     1840.69     1662.29     31.03 o
  -1   5  23       32.79       28.60     20.60 o
   0   5  23      135.20      190.92     15.47 o
   1   5  23       30.62       32.05     14.88 o
   2   5  23      113.98      101.56     18.41 o
   3   5  23      231.33      235.51     22.81 o
   4   5  23       51.37       52.23     22.24 o
   5   5  23       59.35      103.66     27.30 o
   6   5  23       53.38       32.12     47.20 o
   7   5  23        0.06       86.69     66.84 o
  -9   6  23       31.31       40.24     40.47 o
  -8   6  23       63.58       50.76     29.56 o
  -7   6  23      336.89      258.13     45.03 o
  -6   6  23       26.18       69.54     20.84 o
  -5   6  23        1.95       -0.76     25.67 o
  -4   6  23       75.38       55.09     16.72 o
  -3   6  23       25.85       30.10     12.59 o
  -2   6  23       12.33       39.79     15.89 o
  -1   6  23       34.16       45.07     17.46 o
   0   6  23      209.38      268.12     27.55 o
   1   6  23       23.93       27.39     17.20 o
   2   6  23        5.14        2.67     13.81 o
   3   6  23        0.27       10.93     23.75 o
   4   6  23      544.84      620.92     36.13 o
   5   6  23        4.25       -4.95     33.55 o
   6   6  23        0.02      -15.12     67.13 o
  -8   7  23        0.14        3.13     37.68 o
  -7   7  23       27.24       15.78     29.18 o
  -6   7  23      235.28      259.74     37.47 o
  -5   7  23       27.52       52.93     22.59 o
  -4   7  23       43.63      103.54     39.72 o
  -3   7  23        1.80       25.28     19.11 o
  -2   7  23      241.57      248.60     23.42 o
  -1   7  23      108.37       98.76     23.47 o
   0   7  23       10.38        4.08     41.34 o
   1   7  23       42.31       17.04     24.18 o
   2   7  23      252.54      221.40     49.04 o
   3   7  23        0.03       51.57     34.79 o
   4   7  23       28.35       31.39     38.18 o
   5   7  23        3.03       -7.63     78.79 o
  -7   8  23        0.50       38.46     31.23 o
  -6   8  23       71.46      106.51     37.76 o
  -5   8  23        1.13      -16.50     26.40 o
  -4   8  23       26.43       22.88     30.28 o
  -3   8  23       33.13       59.91     30.69 o
  -2   8  23      155.16       95.90     26.87 o
  -1   8  23       12.06       13.86     35.13 o
   0   8  23      323.27      297.02     33.24 o
   1   8  23       14.23       78.67     45.96 o
   2   8  23      155.58      158.23     46.43 o
   3   8  23       42.04       67.44     39.41 o
   4   8  23        0.20       93.66     49.64 o
  -5   9  23       42.43       88.38     43.68 o
  -4   9  23      148.22      154.57     55.92 o
  -3   9  23       12.80       41.20     36.10 o
  -2   9  23        0.02      -13.80     36.98 o
  -1   9  23        5.17       15.60     35.87 o
   0   9  23       69.43      201.67     48.76 o
   1   9  23        0.51       32.55     60.42 o
   2   9  23       37.60       52.24     46.73 o
 -10   0  24        7.70       60.65     48.50 o
  -9   0  24        0.03      -40.71     40.71 o
  -8   0  24      797.76      826.24     46.66 o
  -7   0  24        0.22      -10.39     32.71 o
  -6   0  24      189.51      110.44     25.34 o
  -5   0  24       33.66       25.98     22.04 o
  -4   0  24      122.44      183.01     21.87 o
  -3   0  24       43.07       44.38     19.27 o
  -2   0  24     1153.45     1116.25     43.54 o
  -1   0  24       96.52      102.75     17.85 o
   0   0  24      122.39       77.51     15.32 o
   1   0  24       29.58       69.83     13.47 o
   2   0  24      743.38      869.52     40.63 o
   3   0  24       62.38      130.53     26.15 o
   4   0  24       31.72       38.31     25.84 o
   5   0  24       31.14       17.88     42.55 o
   6   0  24      254.00      263.13    160.51 o
   7   0  24        0.06      209.19     97.36 o
 -10   1  24       15.69       68.88     28.33 o
  -9   1  24       18.22       62.57     27.75 o
  -8   1  24       63.41       41.93     21.77 o
  -7   1  24      115.23      167.41     22.58 o
  -6   1  24       14.08       32.38     16.87 o
  -5   1  24       20.51       31.69     16.21 o
  -4   1  24      644.80      685.45     27.31 o
  -3   1  24       87.84       91.02     13.16 o
  -2   1  24       77.02      112.67     14.33 o
  -1   1  24       72.33       74.13     11.66 o
   0   1  24      183.70      252.43     14.32 o
   1   1  24       32.74       41.33     13.87 o
   2   1  24       33.75       51.70     17.25 o
   3   1  24      180.87      244.88     23.01 o
   4   1  24       70.20       76.71     20.75 o
   5   1  24        3.48       29.13     17.42 o
   6   1  24       38.72      -14.71     29.76 o
   7   1  24       13.11      159.55     69.86 o
 -10   2  24        0.59        8.26     31.84 o
  -9   2  24       86.43       60.07     26.90 o
  -8   2  24       23.73       16.17     23.40 o
  -7   2  24        1.48        7.95     15.71 o
  -6   2  24       21.19       49.90     26.40 o
  -5   2  24      102.69      122.59     17.88 o
  -4   2  24      166.09      220.61     16.96 o
  -3   2  24        1.65       12.02     13.89 o
  -2   2  24       28.26       44.71     14.54 o
  -1   2  24      209.99      215.12     14.59 o
   0   2  24      203.12      161.62     17.98 o
   1   2  24       35.22       24.23     16.63 o
   2   2  24       61.29       70.01     19.68 o
   3   2  24       82.53       88.02     20.25 o
   4   2  24       64.87       75.46     23.66 o
   5   2  24        7.07      -14.71     25.45 o
   6   2  24      313.01      257.25     41.57 o
   7   2  24      124.89       72.08     74.80 o
 -10   3  24        1.83        9.15     43.09 o
  -9   3  24        0.68       25.95     37.66 o
  -8   3  24        1.60       36.84     29.58 o
  -7   3  24       20.25        8.48     17.54 o
  -6   3  24      527.33      430.90     23.33 o
  -5   3  24      404.86      458.91     32.50 o
  -4   3  24        4.20       -6.85     15.71 o
  -3   3  24       31.99       76.34     16.75 o
  -2   3  24        6.68        1.66     20.91 o
  -1   3  24       81.01       70.52     16.92 o
   0   3  24      422.25      480.49     22.36 o
   1   3  24       26.93        4.79     17.36 o
   2   3  24       83.95       93.21     16.27 o
   3   3  24        5.33        0.43     16.52 o
   4   3  24       34.90       70.10     19.53 o
   5   3  24       56.12       51.18     32.91 o
   6   3  24       59.64        2.78     50.80 o
   7   3  24        0.08      -50.14     50.14 o
  -9   4  24        6.10      -28.99     28.99 o
  -8   4  24       16.44       25.14     27.17 o
  -7   4  24      310.77      301.42     24.03 o
  -6   4  24      118.77      158.23     22.10 o
  -5   4  24      439.79      428.24     19.56 o
  -4   4  24       44.77      127.20     18.05 o
  -3   4  24        0.72       -7.44     13.74 o
  -2   4  24       10.38       35.33     20.19 o
  -1   4  24       55.16       82.61     20.17 o
   0   4  24       26.31       15.57     18.55 o
   1   4  24       76.69       71.47     20.76 o
   2   4  24        1.58       -9.38     17.04 o
   3   4  24      246.60      232.80     22.57 o
   4   4  24      136.27      174.44     33.25 o
   5   4  24        8.77       -3.21     31.93 o
   6   4  24        0.01       -9.95     53.07 o
   7   4  24       17.70       55.41     92.37 o
  -9   5  24       25.92       78.61     39.73 o
  -8   5  24        1.58       -4.37     31.50 o
  -7   5  24       20.64      -23.79     23.79 o
  -6   5  24      100.50      147.46     19.97 o
  -5   5  24      405.62      434.24     23.56 o
  -4   5  24        1.05       29.47     18.28 o
  -3   5  24        3.01       -3.48      9.82 o
  -2   5  24      375.06      397.44     41.84 o
  -1   5  24      496.96      535.29     37.15 o
   0   5  24      235.12      200.30     12.79 o
   1   5  24       66.14       75.94     19.15 o
   2   5  24       58.44       61.73     24.66 o
   3   5  24        6.08       -1.31     26.26 o
   4   5  24       26.15       40.51     32.47 o
   5   5  24      123.65      155.23     35.05 o
   6   5  24        4.90      -48.14     48.14 o
  -8   6  24        2.92        1.15     32.59 o
  -7   6  24       45.62       94.62     31.28 o
  -6   6  24       42.15       30.02     26.59 o
  -5   6  24       54.91       58.59     30.26 o
  -4   6  24        7.95       53.27     17.73 o
  -3   6  24       89.36       61.63     13.53 o
  -2   6  24       18.07       44.80     16.24 o
  -1   6  24      592.84      576.14     25.59 o
   0   6  24       17.19       48.50     19.92 o
   1   6  24       86.01       76.93     19.05 o
   2   6  24        7.74       51.47     32.48 o
   3   6  24       83.91      129.64     29.47 o
   4   6  24      124.81      145.46     31.69 o
   5   6  24       51.19       39.73     42.72 o
  -7   7  24       93.13      124.67     41.20 o
  -6   7  24        0.10       19.24     33.75 o
  -5   7  24      296.04      294.89     28.95 o
  -4   7  24        8.30       51.61     25.08 o
  -3   7  24       44.17       29.75     40.39 o
  -2   7  24        1.02       -7.31     30.06 o
  -1   7  24        1.55       -8.01     22.20 o
   0   7  24        0.64       25.52     49.43 o
   1   7  24      103.03      164.06     44.03 o
   2   7  24       48.12      105.69     35.52 o
   3   7  24        3.69       57.20     50.32 o
   4   7  24        7.12       40.77     54.03 o
  -6   8  24       42.12       67.58     54.78 o
  -5   8  24      290.60      243.94     40.39 o
  -4   8  24       12.15       -6.65     37.93 o
  -3   8  24      171.37      116.88     32.60 o
  -2   8  24        2.44       13.55     29.72 o
  -1   8  24       30.94      226.08     54.84 o
   0   8  24       36.29      136.22     59.86 o
   1   8  24      197.50      169.50     37.49 o
   2   8  24        0.61       18.41     41.33 o
   3   8  24        0.55      -67.10    117.75 o
  -4   9  24        0.30      -14.84     54.68 o
  -3   9  24       61.98       37.11     97.47 o
  -2   9  24       17.19      -57.02     57.02 o
  -1   9  24        7.21      141.35     89.25 o
   0   9  24        1.28      113.35     75.86 o
   1   9  24        0.19      190.77    127.62 o
 -10   1  25       21.04       85.19     62.75 o
  -9   1  25       44.98      131.06     33.66 o
  -8   1  25        1.38       41.31     29.36 o
  -7   1  25        0.26       38.73     20.42 o
  -6   1  25       12.29       21.87     19.18 o
  -5   1  25        6.16       12.26     19.07 o
  -4   1  25        1.36       27.19     15.87 o
  -3   1  25       27.93       55.67     15.15 o
  -2   1  25       27.78       29.16     14.77 o
  -1   1  25        6.90       12.00     11.91 o
   0   1  25       10.78       -5.73     11.64 o
   1   1  25       25.06       49.93     15.61 o
   2   1  25       12.59       43.19     18.70 o
   3   1  25        2.10       61.07     22.48 o
   4   1  25       14.63       32.68     25.78 o
   5   1  25       19.19       34.53     24.67 o
   6   1  25        1.05       39.30     69.58 o
   7   1  25        5.61       33.59     76.73 o
 -10   2  25        8.81      -13.32     56.37 o
  -9   2  25       10.40       16.04     27.47 o
  -8   2  25      227.05      283.32     38.77 o
  -7   2  25       48.80       24.73     25.16 o
  -6   2  25       48.41       69.54     21.73 o
  -5   2  25       51.24       68.96     19.58 o
  -4   2  25      147.15      219.36     21.06 o
  -3   2  25       75.43      109.92     17.97 o
  -2   2  25       92.73      101.84     16.24 o
  -1   2  25       87.29       75.02     11.82 o
   0   2  25      189.76      147.58     21.65 o
   1   2  25      106.76      107.72     17.93 o
   2   2  25        1.39      -21.44     21.44 o
   3   2  25        0.75       22.64     24.22 o
   4   2  25      121.07      124.40     32.40 o
   5   2  25        6.49       60.18     36.92 o
   6   2  25       42.66      -20.95     63.70 o
   7   2  25      193.53      219.39     86.73 o
  -9   3  25       11.09       47.16     33.01 o
  -8   3  25       16.81       19.78     35.93 o
  -7   3  25       90.90      135.71     27.39 o
  -6   3  25        8.98       34.28     20.17 o
  -5   3  25       50.50       63.55     20.46 o
  -4   3  25       70.42      112.38     19.44 o
  -3   3  25      157.60      173.23     17.39 o
  -2   3  25        0.89       -5.00     12.04 o
  -1   3  25       48.28       52.77     18.29 o
   0   3  25       16.50        7.44     19.21 o
   1   3  25      121.91      156.12     19.75 o
   2   3  25       43.70      -21.03     25.44 o
   3   3  25       75.89       67.02     20.23 o
   4   3  25        4.81        9.21     29.74 o
   5   3  25       13.63       58.60     33.97 o
   6   3  25       12.48       47.30     49.84 o
  -9   4  25        2.29      -20.62     33.24 o
  -8   4  25       24.86        7.97     29.63 o
  -7   4  25        8.27       26.13     42.97 o
  -6   4  25       88.95      121.26     26.14 o
  -5   4  25      440.07      508.78     33.20 o
  -4   4  25      496.40      490.44     24.24 o
  -3   4  25       32.59       55.66     18.27 o
  -2   4  25        9.52       -1.35     26.49 o
  -1   4  25        2.79       67.51     23.01 o
   0   4  25      221.82      313.23     23.96 o
   1   4  25       59.35       10.48     21.99 o
   2   4  25       11.02        5.96     16.19 o
   3   4  25       59.65       98.56     32.32 o
   4   4  25       68.41       98.32     29.57 o
   5   4  25       78.75      115.29     63.47 o
   6   4  25       71.26      187.29     54.93 o
  -8   5  25      113.85      140.19     33.37 o
  -7   5  25        1.29      -18.79     36.31 o
  -6   5  25       90.08      159.09     50.68 o
  -5   5  25       50.03       57.82     24.11 o
  -4   5  25       46.68       36.73     19.15 o
  -3   5  25        1.38       -0.53     17.05 o
  -2   5  25        3.29       16.49     32.84 o
  -1   5  25        2.29      -24.16     30.03 o
   0   5  25       75.77      101.24     16.62 o
   1   5  25       54.61       50.51     27.02 o
   2   5  25      245.80      343.53     38.94 o
   3   5  25        4.30       60.89     41.57 o
   4   5  25       51.11      108.41     40.93 o
   5   5  25        6.08       -2.99     56.87 o
  -8   6  25       44.81       82.96     56.95 o
  -7   6  25        5.83       58.96     35.19 o
  -6   6  25        3.37       25.13     46.91 o
  -5   6  25       57.93       63.35     24.53 o
  -4   6  25        7.28        4.30     19.09 o
  -3   6  25        1.47       -3.38     16.25 o
  -2   6  25      183.85      168.45     30.00 o
  -1   6  25       12.15       -8.84     23.61 o
   0   6  25      144.10      132.34     18.26 o
   1   6  25        9.21       59.22     40.17 o
   2   6  25       51.10      122.63     35.26 o
   3   6  25        0.13      -36.20     44.40 o
   4   6  25        3.32        9.21     58.69 o
  -6   7  25        8.71        9.92     43.56 o
  -5   7  25       11.70       89.47     65.90 o
  -4   7  25      279.03      258.57     42.33 o
  -3   7  25        0.70       48.97     37.05 o
  -2   7  25       48.92       47.08     31.21 o
  -1   7  25       48.00      -34.16     35.31 o
   0   7  25        0.34       41.51     38.42 o
   1   7  25        4.42      -39.14     82.23 o
   2   7  25      106.26      176.65     62.90 o
   3   7  25       15.97      -42.95     61.10 o
  -5   8  25        2.77      -27.31     64.01 o
  -4   8  25        0.19      -19.39     51.83 o
  -3   8  25        1.91      -13.90     51.63 o
  -2   8  25      172.28      200.88     45.74 o
  -1   8  25        0.44      -52.33     52.33 o
   0   8  25        3.89       11.51     50.41 o
   1   8  25        8.77      -48.02     84.56 o
   2   8  25      167.65      372.21     98.48 o
  -9   0  26       32.66       64.87     41.99 o
  -8   0  26       48.07      -14.82     37.99 o
  -7   0  26        8.35       38.03     34.80 o
  -6   0  26      156.37      231.55     44.81 o
  -5   0  26        8.42        5.93     25.27 o
  -4   0  26       46.05       31.70     24.47 o
  -3   0  26       35.76       61.79     35.88 o
  -2   0  26        3.74       29.96     21.20 o
  -1   0  26       22.70       35.53     26.92 o
   0   0  26       58.08       49.59     18.18 o
   1   0  26        0.35       23.49     16.96 o
   2   0  26      108.78      140.78     37.41 o
   3   0  26        4.30      -52.65     52.65 o
   4   0  26      305.11      359.80     53.21 o
   5   0  26       38.51      236.82     99.33 o
   6   0  26        0.63      107.88    109.20 o
  -9   1  26      118.90      147.15     31.04 o
  -8   1  26        3.65       64.31     27.74 o
  -7   1  26       47.30       75.62     25.48 o
  -6   1  26      380.29      391.20     23.52 o
  -5   1  26      205.11      202.05     21.97 o
  -4   1  26       24.18       47.04     17.04 o
  -3   1  26      147.19      189.61     19.05 o
  -2   1  26      224.70      276.85     27.89 o
  -1   1  26       16.10       38.44     15.26 o
   0   1  26       11.04       19.85     17.18 o
   1   1  26       41.48       72.63     20.50 o
   2   1  26      121.01      184.65     21.78 o
   3   1  26       30.40       57.97     34.48 o
   4   1  26      464.08      502.50     43.18 o
   5   1  26      187.14      189.67     60.11 o
   6   1  26       91.72      205.32     74.32 o
  -9   2  26        5.39       39.67     35.72 o
  -8   2  26       40.58       90.81     34.84 o
  -7   2  26       97.95      195.34     30.04 o
  -6   2  26        2.25       73.51     22.47 o
  -5   2  26       33.78       85.55     21.84 o
  -4   2  26       91.32      108.42     19.60 o
  -3   2  26      113.53      205.62     21.46 o
  -2   2  26      104.25      119.30     21.54 o
  -1   2  26       24.98       63.34     18.61 o
   0   2  26      109.49       96.11     18.11 o
   1   2  26       79.13       98.69     23.04 o
   2   2  26      104.73       79.32     28.03 o
   3   2  26       14.67       -2.04     36.68 o
   4   2  26      120.69      120.24     39.48 o
   5   2  26        0.00      -49.44     57.60 o
   6   2  26       15.73      -60.92     63.01 o
  -9   3  26       36.26       12.56     40.65 o
  -8   3  26       25.05       40.60     27.99 o
  -7   3  26        1.14       70.33     27.23 o
  -6   3  26      155.76      328.30     39.85 o
  -5   3  26        0.48       41.58     21.78 o
  -4   3  26      301.59      372.81     22.42 o
  -3   3  26       14.50       53.52     17.35 o
  -2   3  26      184.13      229.93     22.23 o
  -1   3  26       23.26       40.48     20.67 o
   0   3  26       14.85        0.05     18.68 o
   1   3  26       14.95       23.08     18.04 o
   2   3  26      176.51      275.27     35.75 o
   3   3  26       46.43       82.21     33.78 o
   4   3  26        4.29       49.44     45.01 o
   5   3  26       46.25      121.82     51.40 o
   6   3  26        0.02       58.95     82.74 o
  -8   4  26       96.69      164.99     32.50 o
  -7   4  26        8.60       49.71     33.35 o
  -6   4  26       13.10       18.13     28.05 o
  -5   4  26       86.78      124.43     23.20 o
  -4   4  26       38.99       82.52     19.64 o
  -3   4  26      268.90      261.62     29.29 o
  -2   4  26       31.50       31.59     37.41 o
  -1   4  26        9.80        7.17     25.59 o
   0   4  26       13.76       14.63     23.19 o
   1   4  26       55.76       77.91     31.82 o
   2   4  26        1.22       42.70     29.36 o
   3   4  26        0.61       37.99     29.44 o
   4   4  26       28.10      110.93     37.74 o
   5   4  26       31.54      135.96     76.34 o
  -8   5  26       23.57      -30.16     33.87 o
  -7   5  26      121.64       23.08     42.84 o
  -6   5  26       79.55      132.82     43.30 o
  -5   5  26        0.82       53.94     32.30 o
  -4   5  26        0.13      -10.19     28.63 o
  -3   5  26      154.14       91.89     32.39 o
  -2   5  26       92.42      140.45     31.79 o
  -1   5  26       24.67       11.11     32.38 o
   0   5  26        7.38      -22.36     35.39 o
   1   5  26       17.25        6.66     30.57 o
   2   5  26       44.68       68.81     41.63 o
   3   5  26      196.39      205.21     44.38 o
   4   5  26        1.14       22.21     58.04 o
  -7   6  26        3.71       93.32     49.59 o
  -6   6  26        4.77      -17.26     41.29 o
  -5   6  26        2.08      -62.69     62.69 o
  -4   6  26        0.03      -51.08     51.08 o
  -3   6  26       14.24       29.66     44.41 o
  -2   6  26        2.15        4.90     37.25 o
  -1   6  26      168.10      113.41     47.44 o
   0   6  26      135.48       73.56     37.67 o
   1   6  26       57.91      213.00     54.25 o
   2   6  26       43.03      101.32     48.33 o
   3   6  26        3.21       75.52     90.37 o
  -5   7  26        4.17      -47.84     47.84 o
  -4   7  26        2.51       55.47     52.95 o
  -3   7  26      168.82      151.38     48.31 o
  -2   7  26        2.08       -4.06     44.25 o
  -1   7  26        4.16       49.57     89.06 o
   0   7  26        3.45       81.32     49.76 o
   1   7  26        7.63       39.73     62.89 o
   2   7  26       62.49      247.02     82.80 o
  -3   8  26        0.32       -0.28     56.98 o
  -2   8  26        7.46      -58.82     58.82 o
  -1   8  26       47.51       52.98     70.36 o
   0   8  26       38.42      204.59    131.57 o
  -9   1  27        6.53      -21.82     41.59 o
  -8   1  27        0.44       41.25     37.19 o
  -7   1  27       60.29       81.54     28.50 o
  -6   1  27        1.03       89.43     28.09 o
  -5   1  27        1.21       28.59     19.82 o
  -4   1  27        0.01       13.95     17.76 o
  -3   1  27       24.85       34.94     20.21 o
  -2   1  27        2.75        1.00     18.34 o
  -1   1  27      115.89      111.81     18.07 o
   0   1  27        1.33       33.81     18.24 o
   1   1  27       90.78       96.81     21.97 o
   2   1  27        6.93       30.53     33.66 o
   3   1  27       11.49       20.55     36.93 o
   4   1  27        2.83       49.20     40.79 o
   5   1  27       38.66       97.76     81.19 o
  -8   2  27       27.12       86.20     29.57 o
  -7   2  27        0.08       48.63     27.48 o
  -6   2  27      125.26      201.18     29.28 o
  -5   2  27       34.00       36.60     22.08 o
  -4   2  27        1.03       22.06     20.51 o
  -3   2  27       48.61       69.70     26.46 o
  -2   2  27      105.10       90.22     18.68 o
  -1   2  27      244.66      270.83     24.29 o
   0   2  27        3.78        0.85     20.82 o
   1   2  27       30.68       45.09     35.88 o
   2   2  27       73.25      129.32     50.10 o
   3   2  27      164.09      191.62     48.17 o
   4   2  27        0.02       10.18     44.70 o
   5   2  27        1.96       75.62     84.34 o
  -8   3  27       13.93       52.44     40.58 o
  -7   3  27       83.60      108.24     32.20 o
  -6   3  27       10.64       -6.97     35.88 o
  -5   3  27        0.17       77.94     24.64 o
  -4   3  27        0.00       21.61     27.87 o
  -3   3  27       40.11       55.82     18.34 o
  -2   3  27        3.24       42.10     30.85 o
  -1   3  27        2.80       -9.81     22.30 o
   0   3  27       25.27       14.27     24.20 o
   1   3  27        7.57       36.55     33.63 o
   2   3  27       38.31       34.61     39.45 o
   3   3  27        8.18       36.97     51.19 o
   4   3  27       11.13       67.33     60.89 o
   5   3  27       26.72        0.23     81.30 o
  -7   4  27        0.39       22.35     32.45 o
  -6   4  27       36.72       17.68     27.02 o
  -5   4  27      287.28      371.96     32.83 o
  -4   4  27       17.76       44.19     23.90 o
  -3   4  27        1.14      -18.16     47.80 o
  -2   4  27       63.16       46.91     32.31 o
  -1   4  27      139.88      205.53     42.25 o
   0   4  27        2.09       -7.71     46.26 o
   1   4  27       47.65       97.53     40.36 o
   2   4  27       74.48       51.20     67.51 o
   3   4  27       30.25       63.44     71.69 o
   4   4  27        1.11       43.86    119.19 o
  -7   5  27       70.92      115.49     41.38 o
  -6   5  27       18.30       77.29     43.02 o
  -5   5  27       40.31       31.46     45.50 o
  -4   5  27       11.58       46.62     55.49 o
  -3   5  27       19.16       -4.79     36.62 o
  -2   5  27       13.75       18.54     33.28 o
  -1   5  27       30.20       56.24     32.62 o
   0   5  27        5.33       -6.18     41.42 o
   1   5  27       63.89      -24.45     49.14 o
   2   5  27        6.73       23.97     58.77 o
   3   5  27        0.55      104.49     62.22 o
  -6   6  27        5.10       -0.17     44.75 o
  -5   6  27        1.90      -44.88     44.88 o
  -4   6  27       46.30       40.38     55.55 o
  -3   6  27       11.88       27.85     58.58 o
  -2   6  27       18.98       16.21     40.80 o
  -1   6  27       15.11       49.78     81.82 o
   0   6  27        3.74       12.58     74.07 o
   1   6  27       19.85      134.61     85.49 o
   2   6  27        1.53       58.11     71.04 o
  -4   7  27        1.71        7.94     96.14 o
  -3   7  27        0.85      -21.81     53.16 o
  -2   7  27        3.88      108.52     46.97 o
  -1   7  27        0.83      231.78     65.31 o
   0   7  27       65.08       67.10    234.19 o
  -8   0  28       36.15       86.40     54.88 o
  -7   0  28       99.03      192.74     40.70 o
  -6   0  28       58.07      195.80     37.82 o
  -5   0  28        7.78       66.60     51.78 o
  -4   0  28      218.96      229.95     30.06 o
  -3   0  28       71.47       98.49     34.26 o
  -2   0  28        7.97       47.76     25.90 o
  -1   0  28       67.45      106.77     34.85 o
   0   0  28       25.99      107.84     35.46 o
   1   0  28        0.62       29.14     64.17 o
   2   0  28       40.00      153.58     55.70 o
   3   0  28      158.08      256.09     59.32 o
   4   0  28      562.80      754.05    123.34 o
  -8   1  28       78.72      157.92     33.21 o
  -7   1  28        2.69       12.56     33.35 o
  -6   1  28        1.90       89.28     31.27 o
  -5   1  28       39.75      100.50     25.68 o
  -4   1  28      269.86      333.55     27.73 o
  -3   1  28       11.91       33.38     22.60 o
  -2   1  28        5.69        2.20     23.15 o
  -1   1  28       64.19       82.69     34.50 o
   0   1  28        7.48       47.71     25.22 o
   1   1  28       20.53       81.66     45.11 o
   2   1  28       55.13      171.97     41.36 o
   3   1  28        1.61       49.33     52.37 o
   4   1  28       29.83       71.33     62.30 o
  -8   2  28       57.73       -7.93     36.57 o
  -7   2  28       13.44       50.42     30.35 o
  -6   2  28        7.18       32.62     32.57 o
  -5   2  28        6.16       88.89     31.32 o
  -4   2  28       54.89       24.05     24.44 o
  -3   2  28        6.80       17.31     29.20 o
  -2   2  28      214.39      173.76     31.01 o
  -1   2  28       74.03       62.61     41.43 o
   0   2  28      264.31      308.58     27.25 o
   1   2  28        1.94      -47.74     51.56 o
   2   2  28       76.27      178.41     59.34 o
   3   2  28        1.90       20.10     57.08 o
   4   2  28       76.71      174.69     96.20 o
  -7   3  28       19.52       55.25     33.46 o
  -6   3  28        7.01       40.13     28.31 o
  -5   3  28        1.05       89.50     28.07 o
  -4   3  28        1.52       20.41     43.14 o
  -3   3  28        0.96       14.20     29.27 o
  -2   3  28        4.64      -31.98     35.40 o
  -1   3  28       81.94      175.53     31.38 o
   0   3  28        0.40       74.99     37.06 o
   1   3  28       18.53      -55.46     55.46 o
   2   3  28       56.22      139.48     60.45 o
   3   3  28       85.72      123.67     79.85 o
   4   3  28       38.41      135.22    122.10 o
  -7   4  28        0.19       56.52     60.79 o
  -6   4  28       28.72       83.97     52.32 o
  -5   4  28       64.12      125.07     51.01 o
  -4   4  28      169.96      256.51     36.91 o
  -3   4  28       11.93       46.55     31.93 o
  -2   4  28      126.16      166.24     32.87 o
  -1   4  28       16.96       34.81     41.39 o
   0   4  28      156.04      186.44     41.01 o
   1   4  28        7.65       43.97     61.12 o
   2   4  28       14.87       24.30     62.04 o
   3   4  28       50.37     -143.41    178.27 o
  -6   5  28      110.89      124.74     45.32 o
  -5   5  28       54.11       69.74     50.59 o
  -4   5  28       20.28       67.30     44.38 o
  -3   5  28        0.77       44.25     92.01 o
  -2   5  28      110.11       88.42     43.69 o
  -1   5  28       77.83       89.68     47.38 o
   0   5  28       41.94       25.03     56.83 o
   1   5  28       24.19      -77.85    134.20 o
   2   5  28        0.03     -161.17    161.17 o
  -4   6  28       15.49       27.58     68.19 o
  -3   6  28       16.05       66.23     68.89 o
  -2   6  28       20.99      -48.14     48.14 o
  -1   6  28      146.61      185.50    105.42 o
   0   6  28        7.54      118.41    148.67 o
  -7   1  29       33.43       81.62     33.64 o
  -6   1  29        0.40      -30.15     30.15 o
  -5   1  29        4.98       77.88     28.40 o
  -4   1  29       12.74       39.95     49.88 o
  -3   1  29        0.16      -22.99     37.08 o
  -2   1  29        2.11      -14.37     56.43 o
  -1   1  29        0.06       40.49     30.25 o
   0   1  29      163.59      157.49     48.79 o
   1   1  29      294.48      335.36     53.52 o
   2   1  29        1.84       75.12     50.14 o
   3   1  29        0.02      -19.51     72.11 o
  -7   2  29       55.36      104.13     33.88 o
  -6   2  29        2.89       15.51     31.15 o
  -5   2  29        0.62      -13.92     33.86 o
  -4   2  29        1.41       29.81     38.36 o
  -3   2  29        9.72       72.75     31.29 o
  -2   2  29       27.44       72.44     39.50 o
  -1   2  29      177.99      147.25     34.18 o
   0   2  29       45.99      144.27     49.55 o
   1   2  29      156.36      183.68     52.54 o
   2   2  29        0.39       71.59     60.07 o
   3   2  29      300.82      305.64    127.69 o
  -6   3  29       22.72       53.27     37.06 o
  -5   3  29       28.19      107.19     33.39 o
  -4   3  29       28.03       91.62     32.27 o
  -3   3  29      109.28       73.78     32.86 o
  -2   3  29        4.34       -1.04     31.14 o
  -1   3  29       37.53       96.94     54.24 o
   0   3  29      178.11      172.66     61.33 o
   1   3  29       86.68       33.67     63.01 o
   2   3  29        2.14      -18.31     67.71 o
  -5   4  29       17.39       24.81     43.30 o
  -4   4  29      194.60      227.06     43.59 o
  -3   4  29      213.90      310.39     38.79 o
  -2   4  29        1.86       77.76     36.43 o
  -1   4  29       86.61       55.24     35.27 o
   0   4  29        2.86        9.11     63.08 o
   1   4  29       23.95       65.10     71.19 o
   2   4  29        9.18      -58.55    178.93 o
  -4   5  29        4.16      -42.53     42.53 o
  -3   5  29        2.02       82.67     47.30 o
  -2   5  29      119.92      279.59     88.95 o
  -1   5  29        0.84      -19.79     67.90 o
   0   5  29      117.40      589.35    204.59 o
  -6   0  30       25.11       49.44     58.96 o
  -5   0  30       69.28      -19.17     50.76 o
  -4   0  30       75.60      138.11     53.54 o
  -3   0  30       16.49       46.94     47.52 o
  -2   0  30      243.12      306.85     73.05 o
  -1   0  30      140.76      163.79     54.27 o
   0   0  30      173.07      232.91     76.14 o
   1   0  30       41.81       47.55    109.86 o
   2   0  30       45.38       36.84    190.11 o
  -6   1  30        0.68       70.25     36.45 o
  -5   1  30        4.88       55.91     35.82 o
  -4   1  30       11.73      -29.94     42.26 o
  -3   1  30       89.72      129.35     36.49 o
  -2   1  30      214.27      292.63     47.80 o
  -1   1  30        7.67       28.24     32.85 o
   0   1  30       40.44       81.45     52.67 o
   1   1  30       71.20       93.30     53.06 o
   2   1  30       33.99       66.39    131.90 o
  -5   2  30        1.18       65.83     49.16 o
  -4   2  30       13.16      100.73     38.96 o
  -3   2  30       12.92       10.90     38.85 o
  -2   2  30        1.10       14.72     45.01 o
  -1   2  30        4.15       19.63     77.76 o
   0   2  30        0.08       77.40     66.47 o
   1   2  30        0.00       76.62    102.56 o
   2   2  30       64.18      208.11    135.82 o
  -5   3  30        0.03       23.44     46.69 o
  -4   3  30       27.12      -16.82     39.41 o
  -3   3  30       14.88      -10.44     61.25 o
  -2   3  30      249.67      258.16     40.74 o
  -1   3  30       12.92       15.77     63.22 o
   0   3  30       82.29       93.08     92.65 o
   1   3  30       25.80      395.95    198.01 o
  -3   4  30      519.85      634.27     49.60 o
  -2   4  30       15.50      -58.04     58.04 o
  -1   4  30        1.30      129.89    236.79 o
  -4   1  31        1.92       -3.11     59.62 o
  -3   1  31       17.99       94.93     38.72 o
  -2   1  31       27.29       30.83     36.56 o
  -1   1  31       81.38      140.48     56.03 o
   0   1  31        4.50        9.87    115.78 o
  -3   2  31        6.43        5.22     38.02 o
  -2   2  31        1.36      -41.22     41.22 o
  -1   2  31       97.70       23.68    122.36 o
 
